# Supplementary material for: Decoding plasma cell maturation dynamics with BCMA
Source: Front Immunol. 2025 Mar 11;16:1539773. doi: 10.3389/fimmu.2025.1539773 (PMC11932843; doi:10.3389/fimmu.2025.1539773)
Supplement: Supplementary file 2 [file Table1.xlsx]

## Sheet: Sheet1
gene_id	gene_name	logFC_TomPos.vs.TomNeg	logCPM	PValue_TomPos.vs.TomNeg	FDR_TomPos.vs.TomNeg
ENSMUSG00000066363	Serpina3f	2,862774021416724324	6,533931117816338	1,69206810909428e-24	1,89833121159288e-20
ENSMUSG00000027073	Prg2	1,767879146542579161	9,617599504624046	6,99043755023145e-19	3,92128594380233e-15
ENSMUSG00000094777	Hist1h2ap	-1,801191999701399205	6,777456362757361	6,36720068475500e-17	2,38112081607555e-13
ENSMUSG00000054717	Hmgb2	-1,882793510855417907	7,233684029385412	1,28325671513395e-15	3,59921427177196e-12
ENSMUSG00000001473	Tubb6	-4,754174889498888668	3,910426977536968	1,93119766715075e-15	4,33322132555285e-12
ENSMUSG00000009687	Fxyd5	-1,734401829440088472	7,961030806635706	2,78955991373804e-14	5,21601211203784e-11
ENSMUSG00000073421	H2-Ab1	-2,781876097510621371	10,588655250895730	1,37833776197605e-13	2,20908162165847e-10
ENSMUSG00000018339	Gpx3	-3,026354146162212544	4,859385277379600	4,96320277287698e-13	5,67867013143452e-10
ENSMUSG00000020649	Rrm2	-1,702549175491254285	6,690123073133537	5,05975673587206e-13	5,67867013143452e-10
ENSMUSG00000003484	Cyp4f18	1,898316877270473713	8,035395665474983	5,06165445354713e-13	5,67867013143452e-10
ENSMUSG00000026167	Wnt10a	3,049533318652536185	6,358629785237667	1,29074658764378e-12	1,31644417879778e-09
ENSMUSG00000037708	Spag6l	2,579516521978792110	5,638128725865537	1,61034799706267e-12	1,50554118158717e-09
ENSMUSG00000060791	Gmfg	-2,528842280777876983	5,203152883007801	2,19684780276491e-12	1,89587965378612e-09
ENSMUSG00000049775	Tmsb4x	-1,979795606443108369	9,763364516183387	4,60897063687259e-12	3,69343154107669e-09
ENSMUSG00000026547	Tagln2	-1,718569506272060954	6,399140904985302	7,28252992983092e-12	5,44684688551820e-09
ENSMUSG00000031765	Mt1	2,286486176159464812	8,396371143519032	1,03534126123473e-11	7,25968350612029e-09
ENSMUSG00000015314	Slamf6	-1,740347997610747655	6,141323210282566	2,06520505342660e-11	1,36291385261135e-08
ENSMUSG00000026728	Vim	-2,075713973244906363	6,223239390138843	2,21791430548436e-11	1,38237669962384e-08
ENSMUSG00000038949	Cnst	1,703162609165147057	6,427549527488501	3,73565548479004e-11	2,20580625704523e-08
ENSMUSG00000069516	Lyz2	-1,995507177242444197	9,881996242970969	1,19901721078804e-10	6,64452812084976e-08
ENSMUSG00000015932	Dstn	-2,003234984184908196	6,023379389285163	1,24373910810095e-10	6,64452812084976e-08
ENSMUSG00000019122	Ccl9	-3,608819847148050819	4,805995858460686	1,46523657131337e-10	7,47204049707486e-08
ENSMUSG00000025579	Gaa	1,335099517863332030	7,603089007828061	2,23506671476076e-10	1,09022667273483e-07
ENSMUSG00000020798	Spns3	2,863440911142321799	6,039007706047419	3,22446182232555e-10	1,50730154936127e-07
ENSMUSG00000032218	Ccnb2	-2,511351042944780509	4,549746814743238	3,95900295594250e-10	1,77664216650876e-07
ENSMUSG00000041481	Serpina3g	1,890562894022673746	7,482294804828198	5,38630324302520e-10	2,32418984936537e-07
ENSMUSG00000017057	Il13ra1	1,776917470389183906	7,650149604101350	9,81300261220978e-10	4,07748430764376e-07
ENSMUSG00000038702	Dsel	9,483053283256531074	2,594802591252788	1,28283721547323e-09	5,14005382871220e-07
ENSMUSG00000073987	Ggh	2,338735847840621940	5,488479326148438	1,40094731777086e-09	5,29731696161818e-07
ENSMUSG00000017716	Birc5	-2,572521251678126397	4,580890147345887	1,41652115918126e-09	5,29731696161818e-07
ENSMUSG00000027562	Car2	-2,576895558183490920	6,065118634947829	1,57457755895231e-09	5,69844697867288e-07
ENSMUSG00000050232	Cxcr3	-2,506084921992165260	7,629356747568201	1,76456509970558e-09	6,18645495424904e-07
ENSMUSG00000044678	Ly6k	2,191663975139240605	7,805391203674066	1,86923060072766e-09	6,35481760895868e-07
ENSMUSG00000021728	Emb	-3,099793026895702130	5,403134387658912	2,39413049353782e-09	7,89992647264730e-07
ENSMUSG00000030468	Siglecg	-2,502067519833691911	6,447428414677501	2,85501904112194e-09	9,15155960638487e-07
ENSMUSG00000030560	Ctsc	-1,588524261075386912	6,661916354315282	3,05836305411260e-09	9,53104864002479e-07
ENSMUSG00000003038	Hmgn2	-1,560422032866364495	7,766515143817637	3,23783561966665e-09	9,81764265325410e-07
ENSMUSG00000048521	Cxcr6	-7,354414533008247545	4,256026672727073	3,34460905755531e-09	9,87451816229290e-07
ENSMUSG00000036478	Btg1	-1,611298695900655220	6,097912232796473	3,76706908380627e-09	1,08366020644160e-06
ENSMUSG00000045730	Adrb2	1,507303712997193124	6,399742541145165	3,96155123559560e-09	1,09467196185195e-06
ENSMUSG00000039109	F13a1	-2,039112835494151454	5,565705240648723	4,00049473535343e-09	1,09467196185195e-06
ENSMUSG00000030707	Coro1a	-1,374678122264163971	8,549283445850341	4,63177253583130e-09	1,20194688627555e-06
ENSMUSG00000058715	Fcer1g	-2,026709982252722586	6,117267776705421	4,69937683491863e-09	1,20194688627555e-06
ENSMUSG00000003283	Hck	-3,202802540816557908	4,582391563402830	4,75796379602081e-09	1,20194688627555e-06
ENSMUSG00000035273	Hpse	-1,866022019362224338	5,560010290348683	4,88165946847344e-09	1,20194688627555e-06
ENSMUSG00000001020	S100a4	-4,081234208610841740	3,967780322478898	4,92820721710271e-09	1,20194688627555e-06
ENSMUSG00000045092	S1pr1	-3,121407989046532716	4,397630314209229	7,09209345446312e-09	1,69289779714089e-06
ENSMUSG00000028459	Cd72	-3,352886249195434765	3,539008491240505	9,17726104730048e-09	2,14499357686800e-06
ENSMUSG00000015243	Abca1	1,650304021903877816	6,580938096575497	9,38658614424291e-09	2,14914510106656e-06
ENSMUSG00000035004	Igsf6	-2,529134568816389983	4,683324507899713	9,81644874335564e-09	2,20261476903414e-06
ENSMUSG00000022018	Rgcc	1,384876770780183453	7,524335001553558	1,23164270679618e-08	2,68861096960852e-06
ENSMUSG00000029797	Sspo	7,432277345412673597	2,870346544871035	1,24616962670152e-08	2,68861096960852e-06
ENSMUSG00000072235	Tuba1a	-1,490438484009040554	6,392536455058717	1,29605045288223e-08	2,74346981714824e-06
ENSMUSG00000032231	Anxa2	-2,438060609665480882	6,442549744968422	1,34929378668681e-08	2,80328277645173e-06
ENSMUSG00000038991	Txndc5	1,296305262413928627	12,068974635963889	1,45263633454108e-08	2,96311400676661e-06
ENSMUSG00000057329	Bcl2	1,661622715309101217	6,641292678331684	1,63298701853688e-08	3,22132515441265e-06
ENSMUSG00000020644	Id2	-2,515653742825970429	4,750443238356042	1,63664795259400e-08	3,22132515441265e-06
ENSMUSG00000057729	Prtn3	-3,152280215608702640	5,724821252896797	1,74904142065305e-08	3,38318891350114e-06
ENSMUSG00000030579	Tyrobp	-2,409779041936205068	6,032187312446849	3,08828770924942e-08	5,87245759492699e-06
ENSMUSG00000020914	Top2a	-1,759333285386402768	5,456400435900861	3,19101557687378e-08	5,96666729282448e-06
ENSMUSG00000041959	S100a10	-1,349079924553889143	6,227776112436699	3,75610535914194e-08	6,90815508593663e-06
ENSMUSG00000042474	Fcmr	-1,738187337908121854	6,383279280340542	3,96981617202019e-08	7,18344639256364e-06
ENSMUSG00000001025	S100a6	-2,524560551982730328	4,582327310578448	4,99083055529361e-08	8,84320286953822e-06
ENSMUSG00000021377	Dek	-2,377022912412634081	4,510394472680292	5,07315551820545e-08	8,84320286953822e-06
ENSMUSG00000060586	H2-Eb1	-2,299285133626432831	8,787571769726533	5,12849658897753e-08	8,84320286953822e-06
ENSMUSG00000038943	Prc1	-1,763187610161337515	5,216050111624125	5,20234770825851e-08	8,84320286953822e-06
ENSMUSG00000022586	Ly6i	2,539640340839116384	5,032552283069437	6,12199841905498e-08	1,02511492930415e-05
ENSMUSG00000048376	F2r	-4,493545766638253447	3,430467969098475	6,62678393833350e-08	1,09332189712005e-05
ENSMUSG00000027715	Ccna2	-1,807479901049358295	4,978130032985753	7,40947907287689e-08	1,20473834374791e-05
ENSMUSG00000036594	H2-Aa	-3,048250215479561653	8,832563427224581	7,99901851223621e-08	1,28201412412540e-05
ENSMUSG00000060591	Ifitm2	-2,546190134637753566	4,520479858002544	9,75674736241004e-08	1,54170350223772e-05
ENSMUSG00000029177	Cenpa	-2,056535309757764995	4,721644822006327	1,04940254568449e-07	1,63517321667143e-05
ENSMUSG00000024659	Anxa1	-2,262102437350856476	7,364169589337718	1,24396308558689e-07	1,91178381605470e-05
ENSMUSG00000040204	2810417H13Rik	-2,158680721666408786	4,667348144301900	1,33528611954611e-07	2,02440202367402e-05
ENSMUSG00000004665	Cnn2	-1,191984948154940493	6,850549793089360	1,76002316302368e-07	2,63275998212835e-05
ENSMUSG00000032122	Slc37a2	-4,178637731146054968	4,274126886658829	1,84553275964379e-07	2,69505347584271e-05
ENSMUSG00000024513	Mbd2	-2,889214785924776319	5,315014478499901	1,87043315326646e-07	2,69505347584271e-05
ENSMUSG00000028078	Dclk2	2,170897494585761756	5,143257189431607	1,87373358691266e-07	2,69505347584271e-05
ENSMUSG00000007038	Neu1	1,341307723735633894	6,672123584597149	2,02888984500011e-07	2,88128040139953e-05
ENSMUSG00000029810	Tmem176b	1,279059964159855456	9,625413211230736	2,18121706078211e-07	3,05888427561430e-05
ENSMUSG00000079547	H2-DMb1	-2,180133449733184126	6,080095092091184	2,25359573468596e-07	3,08412474877935e-05
ENSMUSG00000015950	Ncf1	-2,026629953674723872	5,625484198506041	2,27262486015529e-07	3,08412474877935e-05
ENSMUSG00000071757	Zhx2	2,480586992889021847	3,972790412851630	2,30186581252044e-07	3,08412474877935e-05
ENSMUSG00000006398	Cdc20	-1,940976761931854977	5,042528483063318	2,30917620908696e-07	3,08412474877935e-05
ENSMUSG00000026872	Zeb2	-2,752557544993214478	3,892493425071167	2,44432508995372e-07	3,21128056465465e-05
ENSMUSG00000072620	Slfn2	-1,617799815360988047	5,829736119470105	2,46162874195828e-07	3,21128056465465e-05
ENSMUSG00000026835	Fcnb	-2,600730587290873697	4,959925581875806	2,70597657446287e-07	3,48946565389643e-05
ENSMUSG00000010095	Slc3a2	1,285519427463369002	10,949675780724576	2,76163782602506e-07	3,52077440570172e-05
ENSMUSG00000008763	Man1a2	1,278197250342038016	7,491604883376728	2,93414999300007e-07	3,69867739005256e-05
ENSMUSG00000037031	Tspan15	1,219172690525986091	6,811711241481690	3,03900239361889e-07	3,78828531711226e-05
ENSMUSG00000022378	Fam49b	-1,656449848517173917	5,700920932598590	3,18649513832760e-07	3,92849329196674e-05
ENSMUSG00000075010	AW112010	1,138350048896472400	6,545174872187742	3,44700238455542e-07	4,20346953829645e-05
ENSMUSG00000028873	Cdca8	-2,451960400819620745	4,314821314925345	4,02867927341439e-07	4,85997341596087e-05
ENSMUSG00000038301	Snx10	-1,791170808474247034	4,994523748737784	4,31161324718511e-07	5,14595627874146e-05
ENSMUSG00000037548	H2-DMb2	-4,272156962419610515	4,250133229661727	4,36844250810372e-07	5,15890068404375e-05
ENSMUSG00000024677	Ms4a6b	-3,208967138100791594	4,170043075783845	4,73212598728064e-07	5,53017931784391e-05
ENSMUSG00000037003	Tns2	6,758583426098429214	1,242770528650464	4,88312277351640e-07	5,64780973155469e-05
ENSMUSG00000055612	Cdca7	-3,014102656024217897	3,682600514739604	5,70738103098573e-07	6,53378650883968e-05
ENSMUSG00000024300	Myo1f	-2,513769088539600904	5,553001389020301	5,85272074494025e-07	6,63249232701865e-05
ENSMUSG00000039286	Fndc3b	1,200553810201770322	7,878179763977943	6,14035832037162e-07	6,78512433361070e-05
ENSMUSG00000035493	Tgfbi	-2,429537630146447746	4,050142930494402	6,14974265304911e-07	6,78512433361070e-05
ENSMUSG00000036295	Lrrn3	1,700351046756036988	6,110397035274186	6,16884465663866e-07	6,78512433361070e-05
ENSMUSG00000020808	Fam64a	-4,503689045632878418	2,477554649356314	6,48950662834867e-07	7,06852183140230e-05
ENSMUSG00000071392	Ect2l	6,001761248680890226	2,451431412112559	6,82747532567095e-07	7,36513900756754e-05
ENSMUSG00000008461	Fut1	1,508091639171187159	7,443633221513871	6,99542422783171e-07	7,47444422971847e-05
ENSMUSG00000024334	H2-Oa	-5,978229874910065966	2,746584576557757	7,30790976148376e-07	7,73466411453644e-05
ENSMUSG00000028657	Ppt1	0,982077773593490022	8,853592362615679	8,01126489040052e-07	8,39984867340219e-05
ENSMUSG00000018927	Ccl6	-1,980315978980244251	4,803914384137305	8,42321001327462e-07	8,74999936471556e-05
ENSMUSG00000020897	Aurkb	-2,065376539255016297	4,344913395509225	9,05262211627775e-07	9,31755665344221e-05
ENSMUSG00000031762	Mt2	2,440270290542647214	6,411190267664439	9,43183207229797e-07	9,61961127446463e-05
ENSMUSG00000058690	Ccser2	1,482709607724175038	6,642194291115231	9,58764695691676e-07	9,64830956710175e-05
ENSMUSG00000031722	Hp	-1,996939169739372577	6,105909481133940	9,63196961864155e-07	9,64830956710175e-05
ENSMUSG00000039007	Cpq	2,193560481411493068	6,219716931897588	9,77791877560487e-07	9,70782926933726e-05
ENSMUSG00000021477	Ctsl	1,425022388035082299	6,096717936117163	1,07157036142034e-06	1,05455683199779e-04
ENSMUSG00000096732	Gm8897	-8,278081396411083759	1,529487321856133	1,12111442841248e-06	1,09372024107475e-04
ENSMUSG00000026117	Zap70	-6,722996889937590481	1,767986916451584	1,14450546968508e-06	1,10691438486180e-04
ENSMUSG00000018983	E2f2	-1,495546836580883721	5,593395990915018	1,15867797594348e-06	1,11104343693247e-04
ENSMUSG00000002699	Lcp2	-1,645306019227470440	5,397510404450320	1,20939366307723e-06	1,14984639881894e-04
ENSMUSG00000030786	Itgam	-1,925643403182061952	5,545530915162624	1,23402463865349e-06	1,16340524546668e-04
ENSMUSG00000019942	Cdk1	-2,009053218175380628	4,316829027109468	1,30947073835000e-06	1,22424601779572e-04
ENSMUSG00000062825	Actg1	-1,207302220059435216	8,357706008571608	1,34569062400490e-06	1,24771100088520e-04
ENSMUSG00000006731	B4galnt1	-2,141943293268883775	4,976553640195368	1,52976260430767e-06	1,40675464407604e-04
ENSMUSG00000052369	Tmem106c	1,374504569531899811	5,667121793221642	1,58322617806234e-06	1,44408247899849e-04
ENSMUSG00000041431	Ccnb1	-2,004108007921439949	4,904246560215837	1,61770950668104e-06	1,46363572221408e-04
ENSMUSG00000033096	Apmap	0,986887016401509332	7,653211287768402	1,64827153221796e-06	1,47935666559627e-04
ENSMUSG00000024858	Adrbk1	-1,546033972415322033	6,745472740037346	1,93868946265210e-06	1,72526598692820e-04
ENSMUSG00000060063	Alox5ap	-2,210045711974042426	4,349265623674839	1,95301524502969e-06	1,72526598692820e-04
ENSMUSG00000057135	Scimp	-1,696998642747927111	5,808385460836964	2,12732133133186e-06	1,85822093178874e-04
ENSMUSG00000093938	Evi2b	-1,768009002923277118	5,331599750274532	2,15162588132321e-06	1,85822093178874e-04
ENSMUSG00000022587	Ly6e	1,134309818460115693	11,896464704163391	2,15321081319669e-06	1,85822093178874e-04
ENSMUSG00000074743	Thbd	1,777757135025570090	6,291268668050273	2,18571336960650e-06	1,87187162546682e-04
ENSMUSG00000029470	P2rx4	1,122344399812700733	7,461044376860388	2,35039358735554e-06	1,99765648913195e-04
ENSMUSG00000040274	Cdk6	-2,665677370633013243	3,445991345229725	2,45253761602488e-06	2,06879845971302e-04
ENSMUSG00000001403	Ube2c	-2,057875434270030723	4,678926229553931	2,50586208682813e-06	2,09800498150185e-04
ENSMUSG00000020009	Ifngr1	-1,269783759338759976	6,046933198899548	2,59612927257766e-06	2,15747957844805e-04
ENSMUSG00000027435	Cd93	1,380015936141421484	6,754483149364924	2,67489626059148e-06	2,20659273143939e-04
ENSMUSG00000030745	Il21r	-4,574376800876754245	2,747453071270090	2,71130242558309e-06	2,20793982803958e-04
ENSMUSG00000038642	Ctss	0,998320457594850330	10,704645979911710	2,72044535217913e-06	2,20793982803958e-04
ENSMUSG00000040782	Rfwd2	-2,594619664048235741	5,345651892642391	2,73557033690616e-06	2,20793982803958e-04
ENSMUSG00000007041	Clic1	-0,977434795621043739	7,252068528549021	2,80553896141840e-06	2,24823868629664e-04
ENSMUSG00000005413	Hmox1	1,515448348768621889	6,056917240735952	3,38831384841645e-06	2,69599241598469e-04
ENSMUSG00000028832	Stmn1	-1,513175466792214596	6,024529780348594	3,43912837596619e-06	2,71715360915245e-04
ENSMUSG00000092486	2610524H06Rik	-1,664020000619661710	5,413909191756689	3,53867103202013e-06	2,77624827330307e-04
ENSMUSG00000049103	Ccr2	-1,848680256253613319	4,452030055507300	3,70613936222618e-06	2,88744288227885e-04
ENSMUSG00000021306	Gpr137b	-2,457808769784428637	4,527112521294065	3,77113426625618e-06	2,91781760918125e-04
ENSMUSG00000028238	Atp6v0d2	-5,417436892103729029	5,147631489265251	3,83577863505271e-06	2,94750688401756e-04
ENSMUSG00000011148	Adssl1	1,281128616316901114	7,000513484638239	3,95188749247023e-06	3,01606978081792e-04
ENSMUSG00000020620	Abca8b	6,626961650624140887	1,664265780157093	4,00383783511879e-06	3,03507139677011e-04
ENSMUSG00000000409	Lck	-2,769305172878299359	3,930811136695881	4,04784736434952e-06	3,04783889802935e-04
ENSMUSG00000032359	Ctsh	-1,740933809284551659	7,869901934959435	4,30915711791614e-06	3,22296224706008e-04
ENSMUSG00000033386	Frrs1	-2,427062049670705157	4,133654845634921	4,36051237356518e-06	3,23977406086276e-04
ENSMUSG00000026879	Gsn	-2,262312192327694760	5,953525463766069	4,39156469882634e-06	3,24137923395610e-04
ENSMUSG00000017765	Slc12a4	0,990823032163183459	6,571527892094138	4,66092996867498e-06	3,41771067441599e-04
ENSMUSG00000066643	Wdr35	7,872178320166791643	1,072483582779733	5,16741781410567e-06	3,76449743223711e-04
ENSMUSG00000078486	Perm1	7,861730078807394051	1,033223053931860	5,44285038063726e-06	3,93957022066899e-04
ENSMUSG00000067149	Jchain	1,067601378116611821	16,158122646136260	5,65779647782345e-06	4,06889863363470e-04
ENSMUSG00000058099	Nfam1	-2,013507518474658031	5,204525089486524	6,30968143217875e-06	4,50880993551678e-04
ENSMUSG00000028333	Anp32b	-1,203256301325586808	6,456021515750520	6,58682811384971e-06	4,67706484868860e-04
ENSMUSG00000063354	Slc39a4	1,238936731246241596	6,147292397455811	7,11722960996948e-06	5,02189930781431e-04
ENSMUSG00000027074	Slc43a3	-2,491405893963570151	4,988367134907583	7,26076224729139e-06	5,09115572827263e-04
ENSMUSG00000026581	Sell	-1,473129006146953301	5,403103422921578	8,49011156884377e-06	5,91618395595393e-04
ENSMUSG00000031328	Flna	-1,764886030106443071	7,395710420722432	8,74662598615719e-06	6,02595572978161e-04
ENSMUSG00000044337	Ackr3	4,870846463284536298	2,356811861110927	8,75506537083877e-06	6,02595572978161e-04
ENSMUSG00000022205	Sub1	-0,991380439310855843	9,691922025935455	9,07701398527824e-06	6,20945243297784e-04
ENSMUSG00000076928	Trac	-3,543841991148906079	2,767108116461493	9,17086953537659e-06	6,23563547378121e-04
ENSMUSG00000022257	Laptm4b	1,980785054442196769	4,471454136449897	9,25544196232262e-06	6,25522911899382e-04
ENSMUSG00000028830	AU040320	1,013269996040082832	6,706510385661505	9,52975820998605e-06	6,40205732681638e-04
ENSMUSG00000006360	Crip1	-1,105169896714336186	7,226499012187666	1,02191738033766e-05	6,82433993452873e-04
ENSMUSG00000030263	Lrmp	-1,927876640805938013	4,703268979344034	1,03651439373201e-05	6,88086093685174e-04
ENSMUSG00000001270	Ckb	-3,353141420525500127	6,294398773450330	1,07935414687491e-05	7,12310245517034e-04
ENSMUSG00000012443	Kif11	-1,939531404313879825	4,460311968911832	1,09503598249767e-05	7,14734659535370e-04
ENSMUSG00000002985	Apoe	-2,370963210683321609	6,318971900378312	1,09576933273985e-05	7,14734659535370e-04
ENSMUSG00000026070	Il18r1	-4,840417512526082433	2,063581581379231	1,27272169909415e-05	8,25356343476141e-04
ENSMUSG00000063524	Eno1	-0,991779861931830764	8,373969063922891	1,33256449069730e-05	8,59197759835231e-04
ENSMUSG00000020125	Elane	-2,952547692084882769	6,974755550574098	1,34268045111141e-05	8,60773256058221e-04
ENSMUSG00000030096	Slc6a6	-1,973059742094416924	4,735624232770720	1,38412457756624e-05	8,82300774756569e-04
ENSMUSG00000011831	Evi5	1,332557152396025124	5,857984112894270	1,45822135624608e-05	9,23577766414438e-04
ENSMUSG00000028121	Bcar3	1,222821873852047769	6,505250269991607	1,46534310029209e-05	9,23577766414438e-04
ENSMUSG00000079419	Ms4a6c	-2,789061967751336635	3,317819908601694	1,48476079404939e-05	9,25895527679056e-04
ENSMUSG00000023015	Racgap1	-1,324961066868964421	5,491080898938280	1,48552629452028e-05	9,25895527679056e-04
ENSMUSG00000046908	Ltb4r1	-2,609453209812056418	3,797754172411826	1,52234262083656e-05	9,43600102937316e-04
ENSMUSG00000030724	Cd19	-1,933683703269466703	4,607428244000224	1,56530208956179e-05	9,64896930922731e-04
ENSMUSG00000030793	Pycard	-1,000649243753582551	8,145920918080398	1,61912621721910e-05	9,92621695682029e-04
ENSMUSG00000041528	Rnf123	0,870185282548710859	8,218562535948591	1,71022256834744e-05	1,04277103229836e-03
ENSMUSG00000053063	Clec12a	-2,108776731006571925	5,821878484268295	1,72371108659895e-05	1,04531430705695e-03
ENSMUSG00000049932	H2afx	-1,685182381332620327	4,915564338822652	1,74001526096648e-05	1,04952855982704e-03
ENSMUSG00000041594	Tmtc4	1,169150759236468273	6,756075941572569	1,76089770677000e-05	1,05644445840923e-03
ENSMUSG00000028678	Kif2c	-3,054945265628006279	3,480888917878043	1,84717716184984e-05	1,10231279674433e-03
ENSMUSG00000050957	Insl6	1,183100623399439000	6,046514611676738	1,94088527008921e-05	1,15210538863126e-03
ENSMUSG00000075602	Ly6a	1,292943431767053841	11,278248572361241	1,96738817502173e-05	1,16169094397731e-03
ENSMUSG00000002111	Spi1	-1,279139323154326435	6,208979797505049	2,00777877088037e-05	1,17933350945062e-03
ENSMUSG00000030313	Dennd5b	1,060856590235249586	7,446155230278038	2,06147561649627e-05	1,20456744486831e-03
ENSMUSG00000087598	Zfp111	7,431702281469172000	0,641273667462157	2,07613728514695e-05	1,20684892238672e-03
ENSMUSG00000030577	Cd22	-2,019398925439821912	4,903486330644398	2,11027423102922e-05	1,22036941226375e-03
ENSMUSG00000022971	Ifnar2	1,123849219978885650	7,805334358929231	2,13069070329576e-05	1,22585738462949e-03
ENSMUSG00000038357	Camp	-2,218293193963247756	8,319508400800578	2,18904783625925e-05	1,24519745132743e-03
ENSMUSG00000037649	H2-DMa	-1,477394121412866079	6,240702821357320	2,19404639377552e-05	1,24519745132743e-03
ENSMUSG00000050335	Lgals3	-2,159024130453559565	5,815598480527210	2,19760313185517e-05	1,24519745132743e-03
ENSMUSG00000027863	Cd2	-3,354244610267736348	5,634039599644078	2,28792795457138e-05	1,28986249860986e-03
ENSMUSG00000004530	Coro1c	-1,618452413368060672	5,723043573383451	2,31466947766862e-05	1,29841384349821e-03
ENSMUSG00000019737	Syne4	5,119324479884197920	1,716180197903841	2,35506061125905e-05	1,31449875610524e-03
ENSMUSG00000024778	Fas	-1,485494820246604064	5,272985682935585	2,39150049069588e-05	1,32822990124342e-03
ENSMUSG00000031838	Ifi30	-1,477426195637987050	5,171094368276195	2,41844686931923e-05	1,33657908506859e-03
ENSMUSG00000045679	Pqlc3	0,938712810555704324	9,240985450372984	2,45720963453170e-05	1,35134484753976e-03
ENSMUSG00000022199	Slc22a17	1,823280999601871732	4,206841673040448	2,49533181601246e-05	1,36561598262653e-03
ENSMUSG00000091183	Gm5141	-2,487597021547814702	3,672080733089159	2,50882296934694e-05	1,36633421811181e-03
ENSMUSG00000079523	Tmsb10	-1,131874161194128314	6,227912035215465	2,53487704325604e-05	1,36708745767261e-03
ENSMUSG00000024675	Ms4a4c	-3,439628139454977696	2,575022571680791	2,54616858697284e-05	1,36708745767261e-03
ENSMUSG00000020048	Hsp90b1	-1,224711087738613813	13,726614930121947	2,54676244454564e-05	1,36708745767261e-03
ENSMUSG00000024621	Csf1r	-3,035720053299179266	5,624015468128947	2,58400720535718e-05	1,38047508747153e-03
ENSMUSG00000024164	C3	-1,800836349506607981	5,002207129916278	2,64418852844606e-05	1,40593133178371e-03
ENSMUSG00000052212	Cd177	-1,769650872689948695	6,582949540235347	2,67921224470157e-05	1,41783406477863e-03
ENSMUSG00000011008	Mcoln2	1,270788334720242219	5,827981313070173	2,70574808567573e-05	1,42515435554911e-03
ENSMUSG00000036528	Ppfibp2	1,467609071772679519	5,258134041284258	2,75548818735696e-05	1,44457112027840e-03
ENSMUSG00000029484	Anxa3	-3,061473962000662130	4,129464095717367	2,95457582771744e-05	1,54173889354242e-03
ENSMUSG00000022673	Mcm4	-1,216346770494572960	5,269883272524501	3,02222962386255e-05	1,56974046991268e-03
ENSMUSG00000030894	Tpp1	1,015014174342617537	7,117409548591617	3,12461247982551e-05	1,61543905120564e-03
ENSMUSG00000061740	Cyp2d22	7,285970931068752598	0,539360447821818	3,23987436532522e-05	1,66734635342127e-03
ENSMUSG00000038967	Pdk2	1,497364560126837718	5,492405784195045	3,36222981440933e-05	1,72241352912595e-03
ENSMUSG00000001348	Acp5	-3,720512649586055431	8,190961616956857	3,64701565106353e-05	1,85981220860372e-03
ENSMUSG00000030867	Plk1	-2,140826526232168181	3,969584042918662	3,85555861383207e-05	1,95003902188907e-03
ENSMUSG00000032053	Pou2af1	0,906040215419060546	9,598814579870377	3,85870989267648e-05	1,95003902188907e-03
ENSMUSG00000030189	Ybx3	-3,717313836091990176	5,515765120740945	3,96872874400038e-05	1,99664429501974e-03
ENSMUSG00000008193	Spib	-4,073374110362338207	3,154174270365150	4,08519464826275e-05	2,04606244459196e-03
ENSMUSG00000035683	Melk	-3,068418384519407738	2,880244862402224	4,19521860528408e-05	2,09182922367476e-03
ENSMUSG00000031004	Mki67	-1,061891236819043405	6,467840335710982	4,21495153540990e-05	2,09236908299839e-03
ENSMUSG00000056071	S100a9	-2,115189938854582952	10,076259940881080	4,26504323830778e-05	2,10790837403414e-03
ENSMUSG00000003882	Il7r	-5,073527059717652499	3,980047387937444	4,34784457455615e-05	2,13940650359410e-03
ENSMUSG00000029359	Tesc	4,507671027261281438	1,542217871667634	4,37522404719344e-05	2,14347766748748e-03
ENSMUSG00000001729	Akt1	-2,676646735824248946	5,777109769913573	4,39618799760876e-05	2,14438404979012e-03
ENSMUSG00000006931	P3h4	5,416301938385521986	0,948281739306090	4,45899316817299e-05	2,16560365167675e-03
ENSMUSG00000025068	Gsto1	-2,348960510552950964	4,187030859768321	4,50522451739874e-05	2,17862559744381e-03
ENSMUSG00000059149	Mfsd4	0,958659849182975754	6,477940442720347	4,60560962112566e-05	2,21761091585445e-03
ENSMUSG00000030792	Dkkl1	-3,771623474212942195	2,656999627709678	4,71980313782925e-05	2,25810012100587e-03
ENSMUSG00000030123	Plxnd1	-2,800916956867224528	3,169610182436355	4,72997888900516e-05	2,25810012100587e-03
ENSMUSG00000032220	Myo1e	-2,063919414967798627	4,810854440878787	4,75008136694344e-05	2,25810012100587e-03
ENSMUSG00000069833	Ahnak	-1,849866766062985057	5,252606884125212	4,81681946998815e-05	2,28016445712224e-03
ENSMUSG00000003779	Kif20a	-1,820727777675037462	4,583017143745281	5,06938748737793e-05	2,38964110171819e-03
ENSMUSG00000027556	Car1	-2,861883011945561162	4,597448823129817	5,47131510019823e-05	2,56831314264117e-03
ENSMUSG00000076498	Trbc2	-2,791543800433721412	2,841487787880079	5,75044275307095e-05	2,68809238527929e-03
ENSMUSG00000028843	Sh3bgrl3	-1,123497890163353663	7,747211900702664	5,87378888481175e-05	2,73435840243581e-03
ENSMUSG00000021127	Zfp36l1	0,953574575780893885	6,118206900034079	6,06929701795611e-05	2,81103931550748e-03
ENSMUSG00000006736	Tspan31	1,083937606006941889	7,251042409905087	6,09909252969650e-05	2,81103931550748e-03
ENSMUSG00000022582	Ly6g	-2,561298774678332446	4,230561217908287	6,11367851844037e-05	2,81103931550748e-03
ENSMUSG00000043091	Tuba1c	-0,982127575670088349	6,531858712532031	6,20084708477313e-05	2,83134830905939e-03
ENSMUSG00000034353	Ramp1	-2,907190240615649568	3,854349556537234	6,20832234627516e-05	2,83134830905939e-03
ENSMUSG00000002365	Snx9	-1,026137952035269141	6,055192782737062	6,25084667909191e-05	2,83709491742617e-03
ENSMUSG00000021596	Mctp1	-3,105700132003621050	2,803311214975625	6,27291556963554e-05	2,83709491742617e-03
ENSMUSG00000034883	Lrr1	-5,136629922277818672	1,472554364441669	6,29678789944841e-05	2,83709491742617e-03
ENSMUSG00000059498	Fcgr3	-2,121818776143397756	4,751382390319321	6,33713468277583e-05	2,84385256024248e-03
ENSMUSG00000041112	Elmo1	-1,172176579258894513	6,160604314817710	6,51073013235908e-05	2,91011479501739e-03
ENSMUSG00000018362	Kpna2	-0,821782305400708069	7,453502630443130	6,77656950997295e-05	3,01691798938042e-03
ENSMUSG00000028926	Cdk14	-2,689003251795415661	3,101726203177902	6,87198863151476e-05	3,04730594691558e-03
ENSMUSG00000026471	Mr1	1,391096049322389394	4,757698000140719	6,97405605119923e-05	3,08039113537024e-03
ENSMUSG00000030103	Bhlhe40	-4,162696088440129394	3,552450184665474	7,26765003295307e-05	3,19748100861571e-03
ENSMUSG00000023951	Vegfa	1,626998633677269934	4,687130167112125	7,30913593860306e-05	3,20317172246827e-03
ENSMUSG00000022756	Slc7a4	3,579650287577272660	4,026988426134436	7,58622646985956e-05	3,31166827880756e-03
ENSMUSG00000041857	Oosp1	0,896414147958929486	7,629769152725911	7,65310803531191e-05	3,32791546698311e-03
ENSMUSG00000027496	Aurka	-1,804828105170647845	3,983788396334144	7,72887741107716e-05	3,33514381000150e-03
ENSMUSG00000046434	Hnrnpa1	-0,919185258172133257	6,456480400766120	7,72918611819584e-05	3,33514381000150e-03
ENSMUSG00000026548	Slamf9	1,451338740509169334	6,141439843849512	7,85574419663717e-05	3,37676605908323e-03
ENSMUSG00000048922	Cdca2	-2,545146369223991734	3,754242565032143	8,45692301280768e-05	3,62130607941562e-03
ENSMUSG00000026360	Rgs2	-2,251729987363336960	4,317946773620530	8,59586057888754e-05	3,66538919515908e-03
ENSMUSG00000049313	Sorl1	-2,911783025961782734	4,228882816338824	8,62521390072197e-05	3,66538919515908e-03
ENSMUSG00000056054	S100a8	-2,193343198444412945	10,014200645832785	9,41844239776780e-05	3,98737755700215e-03
ENSMUSG00000062248	Cks2	-1,421440004168691873	4,606648277204918	9,54338835757624e-05	4,01086931230425e-03
ENSMUSG00000049493	Pls1	1,376293656782471730	7,865275204628619	9,57462450578186e-05	4,01086931230425e-03
ENSMUSG00000051748	Wfdc21	-2,260758315416470321	5,124332867478132	9,58118348959390e-05	4,01086931230425e-03
ENSMUSG00000063229	Ldha	-0,845100823838831450	8,114660893758018	9,65118397971330e-05	4,02515364566556e-03
ENSMUSG00000031584	Gsr	-1,781110688780601414	6,143175386539654	9,79896736944986e-05	4,07165240436511e-03
ENSMUSG00000034171	Faah	0,928499245383651695	7,515872055565662	9,89463397545106e-05	4,08313141466273e-03
ENSMUSG00000020715	Ern1	0,872359085033455384	6,953818914828779	9,89938269710547e-05	4,08313141466273e-03
ENSMUSG00000038151	Prdm1	0,817395387996922573	7,685931940855432	9,96643335553587e-05	4,09572951706069e-03
ENSMUSG00000041957	Pkp2	5,580810511609558766	1,347615205472836	1,00187224646663e-04	4,10219150843401e-03
ENSMUSG00000018008	Cyth4	-1,411544872050931598	6,150571168996779	1,01143645567127e-04	4,12629294406398e-03
ENSMUSG00000068959	Zfp619	4,628376921647693543	1,435483145190599	1,03027703102038e-04	4,17420830834051e-03
ENSMUSG00000079037	Prnp	1,082824327365489170	5,773560970745563	1,03062278403630e-04	4,17420830834051e-03
ENSMUSG00000091705	H2-Q2	1,857362016515857972	4,331301638466542	1,03750031724978e-04	4,18694822274289e-03
ENSMUSG00000005470	Asf1b	-1,383036182934536784	5,011871881368410	1,04543150965152e-04	4,20383373002880e-03
ENSMUSG00000063856	Gpx1	-1,026268879333247286	8,775306727211206	1,06002934783094e-04	4,24731044761260e-03
ENSMUSG00000021998	Lcp1	-1,074992032602605452	8,651920096797930	1,13763654712633e-04	4,53098333880921e-03
ENSMUSG00000099250	Rn7s2	1,468375755521589054	9,565842929748753	1,13890480572618e-04	4,53098333880921e-03
ENSMUSG00000023367	Tmem176a	1,182864008607044992	9,190007838113006	1,15566792346151e-04	4,58142700823841e-03
ENSMUSG00000024053	Emilin2	-2,411716687588746577	4,146938633145552	1,16483356809897e-04	4,60150274665576e-03
ENSMUSG00000024673	Ms4a1	0,908874812822506262	8,009969701872356	1,17532418399412e-04	4,62665334043159e-03
ENSMUSG00000022496	Tnfrsf17	2,513296731753762892	2,967282542789100	1,19178835801907e-04	4,67506069532025e-03
ENSMUSG00000030659	Nucb2	-1,174953153980349718	6,888360942848084	1,21383298324836e-04	4,74494503103251e-03
ENSMUSG00000056069	Fam105a	-2,172967668917594519	3,919835960296816	1,26175830320087e-04	4,91516194569810e-03
ENSMUSG00000027075	Slc43a1	-1,561686320121447480	5,008354953770660	1,26852051629856e-04	4,92440542295970e-03
ENSMUSG00000027323	Rad51	-1,857411774243711289	3,942371559149690	1,27406269612155e-04	4,92886530613369e-03
ENSMUSG00000032496	Ltf	-1,840499581446274568	9,227641103365199	1,28711767976006e-04	4,96225884853200e-03
ENSMUSG00000006373	Pgrmc1	0,898443526177902019	7,044238979112381	1,29565893655258e-04	4,97808137300802e-03
ENSMUSG00000058794	Nfe2	-1,971886056556558131	4,151680452061491	1,34627736387102e-04	5,15490981067199e-03
ENSMUSG00000032484	Ngp	-2,063646718071864505	10,231029885383542	1,35371681872202e-04	5,16576496232733e-03
ENSMUSG00000034271	Jdp2	-3,292582941761907023	3,972776470855264	1,37391200319228e-04	5,22505720807260e-03
ENSMUSG00000047945	Marcksl1	-2,072275538059053623	3,524765974171100	1,39467037021578e-04	5,27068511495534e-03
ENSMUSG00000015880	Ncapg	-2,015959453181134009	4,293669371232574	1,39530571275669e-04	5,27068511495534e-03
ENSMUSG00000027171	Prrg4	1,648177247897824271	4,420796504174339	1,43840142037386e-04	5,41524346817931e-03
ENSMUSG00000044734	Serpinb1a	-1,872133609553165767	5,023599186129091	1,44467879098815e-04	5,42068607227291e-03
ENSMUSG00000022221	Ripk3	-2,483608699522894536	3,373389939068527	1,44994019299824e-04	5,42229300841576e-03
ENSMUSG00000029915	Clec5a	-2,738111816331140869	3,710476448676987	1,46030014015639e-04	5,42777704432412e-03
ENSMUSG00000039328	Rnf122	0,935904965295757063	5,952441851376101	1,46108268774925e-04	5,42777704432412e-03
ENSMUSG00000040809	Chil3	-2,043026566813631817	8,195558507442085	1,48311546920237e-04	5,45017102322001e-03
ENSMUSG00000074912	Gm14207	2,742202915051716872	2,852964196563480	1,48777828139913e-04	5,45017102322001e-03
ENSMUSG00000022346	Myc	-1,395472864185469231	5,045157338956943	1,48918396401962e-04	5,45017102322001e-03
ENSMUSG00000031633	Slc25a4	-1,218120000299294459	5,726189557844851	1,49063967439609e-04	5,45017102322001e-03
ENSMUSG00000002997	Prkar2b	-2,363053237080874780	4,099006242132146	1,49140075240979e-04	5,45017102322001e-03
ENSMUSG00000073491	Pydc4	-2,737356604919596315	5,350911053265953	1,50230119972172e-04	5,47218089599933e-03
ENSMUSG00000024590	Lmnb1	-2,034439720066258950	4,294420788409941	1,51229569142234e-04	5,47951397583512e-03
ENSMUSG00000027199	Gatm	-2,170804042433750691	3,412399376901449	1,51408265666181e-04	5,47951397583512e-03
ENSMUSG00000027469	Tpx2	-1,873990802299896341	3,961584621785498	1,54487956009625e-04	5,57299157064947e-03
ENSMUSG00000062980	Cped1	1,690153158514454912	5,129941448759999	1,58212359686849e-04	5,68905276707296e-03
ENSMUSG00000047735	Samd9l	-2,804805150954576387	4,489427425313661	1,58969624499395e-04	5,69801986344635e-03
ENSMUSG00000028497	Hacd4	-2,944149054531766563	2,685647110984618	1,62047935210387e-04	5,77578814600152e-03
ENSMUSG00000014453	Blk	-2,051628778765019145	4,649236460663906	1,62168933593946e-04	5,77578814600152e-03
ENSMUSG00000040675	Mthfd1l	-2,112097704439348078	3,593787336391511	1,64427211068487e-04	5,83768633220683e-03
ENSMUSG00000024112	Cacna1h	0,896198732486348626	8,042837393622310	1,70851477691708e-04	6,03765367091511e-03
ENSMUSG00000056498	Tmem154	0,730127233342380610	9,569195676375118	1,71135918294947e-04	6,03765367091511e-03
ENSMUSG00000048965	Mrgpre	1,317908842824907500	5,226258005888864	1,72312387357454e-04	6,06010242559020e-03
ENSMUSG00000040945	Rcc2	-2,560726495130846825	5,686178832311385	1,73895271646323e-04	6,09665953937532e-03
ENSMUSG00000054006	D630008O14Rik	4,169906625027583580	1,843244964690642	1,74660621606292e-04	6,10441593084421e-03
ENSMUSG00000022901	Cd86	-2,081563239528869680	4,172730596911808	1,75361152913830e-04	6,10986575944181e-03
ENSMUSG00000010142	Tnfrsf13b	0,765065502623985871	9,739723506686232	1,76719023963932e-04	6,13811371471009e-03
ENSMUSG00000060470	Adgrg3	-2,945947575815260233	2,963829475883522	1,78383436498676e-04	6,16402405471294e-03
ENSMUSG00000032383	Ppib	-0,902707529916997653	9,696904183888540	1,78563848630155e-04	6,16402405471294e-03
ENSMUSG00000029550	Sppl3	-2,633074825486291903	3,996917888511255	1,81331143430524e-04	6,24034999431611e-03
ENSMUSG00000015027	Galns	0,783819348490234602	6,865000678505653	1,85368142709436e-04	6,35977123259071e-03
ENSMUSG00000104413	Gm37065	-3,560286561034283537	1,573337889544892	1,90505329490731e-04	6,51251995284365e-03
ENSMUSG00000030214	Plbd1	-1,839837821798061546	4,986306329576086	1,90981287502056e-04	6,51251995284365e-03
ENSMUSG00000009995	Taz	0,805281528637858957	7,022666319778299	1,99287351782793e-04	6,77516605954894e-03
ENSMUSG00000022657	Cd96	-3,944628574524055686	1,110319632369136	2,01220516966635e-04	6,81695608883821e-03
ENSMUSG00000037544	Dlgap5	-2,185153315909698968	3,315642738723496	2,01731831847249e-04	6,81695608883821e-03
ENSMUSG00000021900	Btd	0,897361873297421009	7,312349996450394	2,05924756399544e-04	6,93774727341286e-03
ENSMUSG00000028032	Papss1	-1,031059005388901717	5,585786631821064	2,14629915491977e-04	7,20938030510327e-03
ENSMUSG00000049625	Tifab	-2,332797978137961081	4,307901538460243	2,17687550937163e-04	7,29025860884787e-03
ENSMUSG00000037172	E330009J07Rik	1,620230926256724713	3,999834610489913	2,19164299769100e-04	7,31786987830217e-03
ENSMUSG00000039747	Orai2	-1,616989975735639629	4,332620141856157	2,20353342613733e-04	7,33573931983227e-03
ENSMUSG00000035569	Ankrd11	-1,362502585683171397	6,513309416152871	2,21822138006039e-04	7,35937962562498e-03
ENSMUSG00000028378	Ptgr1	-2,114438504549359887	3,412106183613873	2,22375407174157e-04	7,35937962562498e-03
ENSMUSG00000029049	Morn1	1,861960709773363698	4,246460139251459	2,24799069085766e-04	7,41484209906673e-03
ENSMUSG00000024349	Tmem173	-0,910993634948348174	7,828495921883063	2,25373130919133e-04	7,41484209906673e-03
ENSMUSG00000026822	Lcn2	-2,045238305159921222	7,988736206541567	2,26276804925677e-04	7,42089252000896e-03
ENSMUSG00000001128	Cfp	-2,339848313792262768	4,217662720739697	2,26879947799543e-04	7,42089252000896e-03
ENSMUSG00000027230	Creb3l1	1,263649499631454232	4,735900833054426	2,30505517526203e-04	7,51756221257695e-03
ENSMUSG00000009350	Mpo	-3,083309943570582856	8,723308374636485	2,33823881538759e-04	7,60368152748794e-03
ENSMUSG00000020330	Hmmr	-2,152526109812732180	3,647073714405244	2,35943827072598e-04	7,65044449690023e-03
ENSMUSG00000056429	Tgoln1	0,793097030674397407	8,625385887162045	2,37633979176180e-04	7,66203022747803e-03
ENSMUSG00000039844	Rapgef1	0,789899655008536761	6,744720702549055	2,37667039768460e-04	7,66203022747803e-03
ENSMUSG00000095710	Gm8871	-3,680419213755732333	1,369022053934778	2,41715108180929e-04	7,77020572688208e-03
ENSMUSG00000021069	Pygl	-1,941080990763268233	5,250427665918608	2,43026070516904e-04	7,79002710036898e-03
ENSMUSG00000068105	Tnfrsf13c	0,793679905818987508	7,872673554327404	2,44393603742634e-04	7,81154370481085e-03
ENSMUSG00000049327	Setd8	-1,529916067395112655	5,305634981591068	2,45734837720088e-04	7,83209984199339e-03
ENSMUSG00000034361	Cpne2	-2,416463293219494268	3,561975189220415	2,46869757194823e-04	7,84598245316919e-03
ENSMUSG00000071713	Csf2rb	0,772058424756945305	7,142799169645066	2,48980028600951e-04	7,88483102872880e-03
ENSMUSG00000036006	Fam65b	-1,019049748264464039	5,719705130068819	2,49497728424879e-04	7,88483102872880e-03
ENSMUSG00000025809	Itgb1	-0,766165250030139022	7,627563640142878	2,50692116055407e-04	7,90032261243148e-03
ENSMUSG00000006235	Epor	-3,196601164228734859	2,461497143767564	2,58247018760070e-04	8,11561149431157e-03
ENSMUSG00000034311	Kif4	-2,366581470799450138	2,977622785031977	2,62548575781651e-04	8,22774433434173e-03
ENSMUSG00000022033	Pbk	-1,727252060922088495	3,832837132309859	2,65524155594275e-04	8,29781476772192e-03
ENSMUSG00000017466	Timp2	-3,594329410168425554	4,374556240045519	2,67437246394811e-04	8,33438463139828e-03
ENSMUSG00000025225	Nfkb2	0,942248032986243711	6,554605015393311	2,73004085522440e-04	8,48430148331373e-03
ENSMUSG00000106847	Peg13	1,017007095570491515	5,956998213670362	2,73773657043171e-04	8,48471452587662e-03
ENSMUSG00000038482	Tfdp1	-1,370189656463091765	4,730709458131233	2,75746229647190e-04	8,52230564851741e-03
ENSMUSG00000021281	Tnfaip2	-2,623746439650074702	4,053137529075884	2,78984260645962e-04	8,59869346205233e-03
ENSMUSG00000050271	D8Ertd82e	1,829827822221409717	3,910450875972138	2,81117245150727e-04	8,62196337412967e-03
ENSMUSG00000027883	Gpsm2	-2,740063747502003544	3,463515938036374	2,81276280856713e-04	8,62196337412967e-03
ENSMUSG00000039899	Fgl2	-1,485966616798094053	7,441932643761644	2,85627122587983e-04	8,71515408869446e-03
ENSMUSG00000089715	Cbx6	1,203790913945476992	4,970322019383688	2,86510594363401e-04	8,71515408869446e-03
ENSMUSG00000026721	Rabgap1l	0,849498570280419973	7,466846029545227	2,86669578617452e-04	8,71515408869446e-03
ENSMUSG00000025804	Ccr1	-2,915572913072412398	3,942375096699880	2,87423746574289e-04	8,71515408869446e-03
ENSMUSG00000079426	Arpc4	-0,760048926106617118	7,135380577618149	2,93921463405804e-04	8,88815336374586e-03
ENSMUSG00000023004	Tuba1b	-0,882643118472112076	7,834145064609586	2,95768227804705e-04	8,91995631113169e-03
ENSMUSG00000072596	Ear2	-3,385926307722663786	2,339541839841250	3,02447073654609e-04	9,09173245369176e-03
ENSMUSG00000033487	Fndc3a	0,719657919900443144	9,202027989764074	3,03084761358474e-04	9,09173245369176e-03
ENSMUSG00000042349	Ikbke	1,707660164172503325	4,187638564307479	3,10236639678823e-04	9,28145296148456e-03
ENSMUSG00000026238	Ptma	-0,740163352174926459	8,560877053882496	3,11966961562665e-04	9,30839718556262e-03
ENSMUSG00000041538	H2-Ob	-1,979243354795211962	5,738828445997999	3,13596942610834e-04	9,33221246459136e-03
ENSMUSG00000038371	Sbf2	3,451293721388802194	2,871974615576570	3,22442069792751e-04	9,57004651059490e-03
ENSMUSG00000018585	Atox1	-1,066503770106342230	5,508557201403495	3,25134720371337e-04	9,62450244814257e-03
ENSMUSG00000030148	Clec4a2	-2,713772200307641214	3,375880496182476	3,27030975758067e-04	9,65515925534147e-03
ENSMUSG00000050708	Ftl1	0,745280716173185476	12,126740549096064	3,34231528459811e-04	9,81693595850694e-03
ENSMUSG00000051674	Dcun1d4	1,703179510482816683	4,234004457508965	3,34260587944527e-04	9,81693595850694e-03
ENSMUSG00000025203	Scd2	1,178992620054350349	7,914137152318440	3,38877557653264e-04	9,92654652561873e-03
ENSMUSG00000032575	Manf	-1,124304550920568024	10,232034772115336	3,41113617694167e-04	9,96602520028870e-03
ENSMUSG00000030677	Kif22	-1,725065693704547876	4,036304571107976	3,45125017521869e-04	1,00570326534489e-02
ENSMUSG00000030643	Rab30	1,013247140502509858	5,533795351800252	3,48950936307704e-04	1,01421776021661e-02
ENSMUSG00000003153	Slc2a3	-1,982785567313499975	3,823808562397748	3,52248708562554e-04	1,02115717347889e-02
ENSMUSG00000062210	Tnfaip8	-1,165914575487502214	6,226091722747189	3,53773788256147e-04	1,02292437043176e-02
ENSMUSG00000073600	Prob1	4,320792079778371431	2,147121585187189	3,55142630831350e-04	1,02292437043176e-02
ENSMUSG00000018819	Lsp1	-0,735482634285881898	8,036702397908455	3,55593639779289e-04	1,02292437043176e-02
ENSMUSG00000033444	Specc1l	1,239440271230056290	6,312688971194912	3,60279370160977e-04	1,03375300609616e-02
ENSMUSG00000034761	Map4k5	-2,356580605244975590	3,240247556636908	3,64313878849611e-04	1,04266260377903e-02
ENSMUSG00000056749	Nfil3	-1,996504315828174780	3,535014922083277	3,74871300585853e-04	1,07014786800832e-02
ENSMUSG00000015937	H2afy	-1,008411548709728933	6,675808111034647	3,80618182722147e-04	1,08192654638722e-02
ENSMUSG00000004364	Cul3	-1,537355626360703775	4,710828655521701	3,80926094859570e-04	1,08192654638722e-02
ENSMUSG00000023169	Slc38a1	-1,136777571864058256	5,789833186136129	3,83747210902301e-04	1,08718685836185e-02
ENSMUSG00000040710	St8sia4	-0,794899165516705586	6,634039375930918	3,87512656230684e-04	1,09274676584708e-02
ENSMUSG00000102051	I830127L07Rik	-0,901152108484232439	6,205508151307158	3,87657734920349e-04	1,09274676584708e-02
ENSMUSG00000029082	Bst1	-3,811568079565996747	2,894543130264861	3,91803329334887e-04	1,10166454932534e-02
ENSMUSG00000034652	Cd300a	-2,492622960215700179	3,122381946945984	3,95041262530974e-04	1,10799198108375e-02
ENSMUSG00000042492	Tbc1d10b	-1,330324632474206625	6,132150707648103	3,99637706787740e-04	1,11750675723424e-02
ENSMUSG00000020063	Sirt1	-2,375196462048057899	3,857226242209725	4,00701238161245e-04	1,11750675723424e-02
ENSMUSG00000026000	Lancl1	0,972688436306675341	5,583592340727819	4,01421894255638e-04	1,11750675723424e-02
ENSMUSG00000090523	Gypc	-2,631461300765283617	2,680456409684029	4,16444719095631e-04	1,15645873849849e-02
ENSMUSG00000062593	Lilrb4	-2,113801424164065690	3,997708799118157	4,29239440798595e-04	1,18904624353566e-02
ENSMUSG00000044060	A830010M20Rik	4,756323827095574330	1,710315863154984	4,34648855465567e-04	1,20106539642074e-02
ENSMUSG00000025060	Slk	-1,892573135961358677	4,526181247023289	4,39872693371221e-04	1,21162637721260e-02
ENSMUSG00000041219	Arhgap11a	-1,746131113432053406	3,782768657422926	4,40630681792264e-04	1,21162637721260e-02
ENSMUSG00000056367	Actr3b	3,803240783590866148	2,685875389677695	4,44993893517016e-04	1,22063239397736e-02
ENSMUSG00000021684	Pde8b	3,158159560605862115	3,378064513551341	4,60679880271290e-04	1,26057745774722e-02
ENSMUSG00000022504	Ciita	-3,091927839204834605	2,560908130981550	4,64445332590404e-04	1,26778885312208e-02
ENSMUSG00000028825	Rhd	-2,212121445271762799	3,701897541616907	4,67612231991197e-04	1,27333534725952e-02
ENSMUSG00000049536	Tceal1	4,737198791556862076	1,194472659669276	4,72836361851853e-04	1,28444337617819e-02
ENSMUSG00000005268	Prlr	0,839292553962071697	6,668237812599455	4,80466432331244e-04	1,30201760974015e-02
ENSMUSG00000007029	Vars	0,768599911731249974	9,242323300497855	4,81851714087537e-04	1,30262515189110e-02
ENSMUSG00000020547	Bzw2	-1,274076377361418988	4,837970143638628	4,86905762350638e-04	1,31312397783938e-02
ENSMUSG00000024910	Ctsw	1,620709860215619580	5,054065639863820	4,89958504141505e-04	1,31818811941572e-02
ENSMUSG00000028792	Ak2	-0,853731630742084580	6,506423858505754	4,94987660096924e-04	1,32853266952808e-02
ENSMUSG00000026880	Stom	0,960631497968218895	6,826173880782132	4,97389137931288e-04	1,33067399684502e-02
ENSMUSG00000033174	Mgll	1,365238200671716973	6,065747962522447	4,98157659929501e-04	1,33067399684502e-02
ENSMUSG00000024687	Osbp	-1,648821894876621119	5,745303303607668	5,11035620495006e-04	1,36183102763265e-02
ENSMUSG00000021133	Susd6	1,077304796019459943	6,049277666569011	5,18477165972454e-04	1,37838751778317e-02
ENSMUSG00000056515	Rab31	-1,534287180544165130	4,534207479706028	5,20187629353212e-04	1,37966548787557e-02
ENSMUSG00000027306	Nusap1	-2,003513506209674055	4,096859499141642	5,23180983806967e-04	1,38433194748358e-02
ENSMUSG00000040265	Dnm3	-2,107412424341630341	4,151204989328765	5,24858305736128e-04	1,38550243107144e-02
ENSMUSG00000038007	Acer2	3,976084755053816977	1,108731676661011	5,38927883582738e-04	1,41930326899407e-02
ENSMUSG00000029622	Arpc1b	-0,754527873774174629	8,485610723147810	5,43470387485266e-04	1,42791435063166e-02
ENSMUSG00000006418	Rnf114	0,721675586503545685	7,369740764359425	5,45403403036589e-04	1,42964504174474e-02
ENSMUSG00000022148	Fyb	-2,278464284246267013	3,384619948732253	5,46956192935212e-04	1,43037331667602e-02
ENSMUSG00000038459	Abhd17c	-3,709877370526632134	4,148912480786827	5,59648507819823e-04	1,46016200214665e-02
ENSMUSG00000040009	Gnaz	-3,064922516512986306	3,992584878744269	5,63947251230904e-04	1,46796385419014e-02
ENSMUSG00000031662	Snx20	-3,196524082644788045	4,823068254086836	5,67621418783448e-04	1,47410756882674e-02
ENSMUSG00000042453	Reln	0,708812061775845326	8,327177473685307	5,78643539492843e-04	1,49772754766610e-02
ENSMUSG00000051378	Kif18b	-2,317018713767572624	3,397713282882836	5,80345240057208e-04	1,49772754766610e-02
ENSMUSG00000027109	Sp3	-0,819331177983325443	7,267147863476973	5,80721528865989e-04	1,49772754766610e-02
ENSMUSG00000023277	Twf2	-1,164786560780196156	4,928608791496967	5,90115132767194e-04	1,51846368681540e-02
ENSMUSG00000034858	Fam214a	0,694362911663646720	8,325872893189269	5,94557778405888e-04	1,52639444300587e-02
ENSMUSG00000073412	Lst1	-2,573525760508061477	2,334098484755871	6,24144909070740e-04	1,59869446001476e-02
ENSMUSG00000005410	Mcm5	-1,134698927185008310	5,329589697019070	6,31860882581969e-04	1,61477158124991e-02
ENSMUSG00000022610	Mapk12	2,855247025598320221	4,833498138046440	6,58354978858025e-04	1,67865556995641e-02
ENSMUSG00000038352	Arl5c	-0,896976758064239377	5,806058072050279	6,62703114691273e-04	1,68591071286199e-02
ENSMUSG00000105160	RP23-272P19.10	1,175532964631526456	4,772593414207582	6,64869591849345e-04	1,68759546401760e-02
ENSMUSG00000049422	Chchd10	0,854837916806750475	7,951390528398377	6,81484797385563e-04	1,72586409522994e-02
ENSMUSG00000034035	Ccdc17	0,967236562634886998	5,337508935623106	6,84619393873421e-04	1,72989751798782e-02
ENSMUSG00000019810	Fuca2	0,900469498082849706	7,125901564962157	6,88829769932357e-04	1,73662498626317e-02
ENSMUSG00000050965	Prkca	1,361418048468957309	4,680402727251121	7,03883649137615e-04	1,77059880261769e-02
ENSMUSG00000034949	Zfr2	5,146466186446991387	1,941088465407867	7,12447981134133e-04	1,78813286361160e-02
ENSMUSG00000023505	Cdca3	-1,577815320411850575	4,463395580238122	7,20879819714113e-04	1,80525685209211e-02
ENSMUSG00000018293	Pfn1	-0,661199398238951797	9,009850109649243	7,22873410203927e-04	1,80621754767881e-02
ENSMUSG00000033769	Exoc6b	1,181123532813481036	6,067775216584256	7,28032969339494e-04	1,81506708511551e-02
ENSMUSG00000013707	Tnfaip8l2	-2,084247633276037792	3,372953185982137	7,39093629621533e-04	1,83855685825365e-02
ENSMUSG00000020901	Pik3r5	-1,107816062562524406	5,987926915017301	7,41825468442111e-04	1,84126989611771e-02
ENSMUSG00000058818	Pirb	-1,931679160165013620	4,958342552292471	7,46686334728902e-04	1,84924370625244e-02
ENSMUSG00000041084	Ostc	-0,785537630901639083	8,454959714279820	7,50880820528727e-04	1,85553566641229e-02
ENSMUSG00000026958	Dpp7	3,248512234101785356	4,828369854648042	7,64830717243356e-04	1,88585402566005e-02
ENSMUSG00000044534	Ackr2	-4,734524119767172579	2,627419199212293	7,68968062640585e-04	1,89189752078174e-02
ENSMUSG00000040415	Dtx3	0,862045271025570825	6,077711800010630	7,79016800839867e-04	1,91242658394365e-02
ENSMUSG00000033952	Aspm	-1,688657269498261781	4,348578999740657	7,96140493621417e-04	1,95019654976827e-02
ENSMUSG00000081490	Gm11830	3,457928589883555226	2,157512327064409	8,02931865426926e-04	1,96254740702063e-02
ENSMUSG00000063049	Ing2	-1,903034181709046369	3,686081158470323	8,13421656812835e-04	1,98386468864852e-02
ENSMUSG00000027222	Pex16	1,017775623126260021	5,047959508189450	8,25096837986051e-04	2,00797427882115e-02
ENSMUSG00000004936	Map2k1	0,683041219289661328	7,280674456239209	8,28038488548023e-04	2,01077138593512e-02
ENSMUSG00000025876	Unc5a	4,345413607062260652	1,216358780739251	8,31933544528546e-04	2,01586661686085e-02
ENSMUSG00000035849	Krt222	1,816034406217579722	5,444741939187423	8,48884445279768e-04	2,05250745508485e-02
ENSMUSG00000028392	Bspry	1,729205494650975394	3,837799302734928	8,52721672513615e-04	2,05540996982213e-02
ENSMUSG00000024030	Abcg1	1,309853480221635280	5,333568117809333	8,53749038182649e-04	2,05540996982213e-02
ENSMUSG00000024515	Smad4	-1,899736087376198368	5,071197383376039	8,75252619920412e-04	2,10266791068246e-02
ENSMUSG00000032902	Slc16a1	-1,508658972248057895	4,603574244853157	8,94905786030089e-04	2,14528803706657e-02
ENSMUSG00000029084	Cd38	-2,051784968043724344	5,339888454375849	9,13358025146210e-04	2,18485366399048e-02
ENSMUSG00000020553	Pctp	2,034596033417101157	3,875597960768860	9,21725732132457e-04	2,19790483333950e-02
ENSMUSG00000028961	Pgd	-0,794333504824842440	6,529477000015354	9,22732129871561e-04	2,19790483333950e-02
ENSMUSG00000027422	Rrbp1	-0,691858903826413463	8,094754036365760	9,34671389053648e-04	2,21793946735617e-02
ENSMUSG00000034634	Ly6d	1,137451629497987282	10,385144569044888	9,37097066892509e-04	2,21793946735617e-02
ENSMUSG00000025534	Gusb	-0,702446358475202204	8,274020465587819	9,38408019675781e-04	2,21793946735617e-02
ENSMUSG00000078606	Gm4070	0,733976702057097752	6,761885133487662	9,39050937689794e-04	2,21793946735617e-02
ENSMUSG00000071637	Cebpd	-2,741222020282550353	2,407844712105741	9,45193383364039e-04	2,22775726217671e-02
ENSMUSG00000022636	Alcam	0,966735620111229599	6,077499971493078	9,52859384407883e-04	2,24111728169225e-02
ENSMUSG00000030789	Itgax	-3,588608053098685691	1,897327749161037	9,69633093739295e-04	2,27579784072409e-02
ENSMUSG00000030930	Chst15	1,117592413287952890	5,558975718167653	9,83612622551082e-04	2,30378914663895e-02
ENSMUSG00000041889	Shisa4	4,043299626797169921	2,546194196374435	9,95384250096760e-04	2,32483868981680e-02
ENSMUSG00000078771	Evi2a	-0,713757072376453583	8,485450862074089	9,96744281844977e-04	2,32483868981680e-02
ENSMUSG00000052889	Prkcb	-2,044259501718300509	5,057740474763519	9,99004162617324e-04	2,32527545651530e-02
ENSMUSG00000025279	Dnase1l3	2,581096288000229944	1,874133860441348	1,00290108898093e-03	2,32951290212775e-02
ENSMUSG00000027712	Anxa5	-0,761814342505076625	7,263512621702090	1,00962696631633e-03	2,34029027584771e-02
ENSMUSG00000032216	Nedd4	1,182101448669015342	7,224057360957923	1,03074319058849e-03	2,38431089798190e-02
ENSMUSG00000008730	Hipk1	0,812495329630324115	7,128580120934901	1,03729900749711e-03	2,39079081167466e-02
ENSMUSG00000024193	Phf1	0,933971584713422120	5,918272893176341	1,03780651153005e-03	2,39079081167466e-02
ENSMUSG00000025877	Hk3	-2,054881637776627912	4,337845305458477	1,07836695390451e-03	2,47913910980629e-02
ENSMUSG00000045636	Mtus1	-2,134827807138893085	3,423976377274057	1,10075132792244e-03	2,52542518363228e-02
ENSMUSG00000002033	Cd3g	-3,330673532565413986	2,835167342315703	1,12044116325525e-03	2,56535294093074e-02
ENSMUSG00000032501	Trib1	0,699472327031074315	7,474319600398874	1,12788142356827e-03	2,57712865397403e-02
ENSMUSG00000027907	S100a11	-1,173544256773727978	6,693207990124226	1,13362283430769e-03	2,58362586262747e-02
ENSMUSG00000025747	Tyms	-1,163076166656315413	4,608901172186144	1,13533073382239e-03	2,58362586262747e-02
ENSMUSG00000032549	Rab6b	1,999737416795989597	3,218141949294271	1,14581574873759e-03	2,60220787147511e-02
ENSMUSG00000042605	Atxn2	-2,162680479112350618	3,669079174762437	1,14911441883588e-03	2,60442720503429e-02
ENSMUSG00000045394	Epcam	1,095425543529615853	8,983992947746364	1,17434590464958e-03	2,65263866672057e-02
ENSMUSG00000060675	Pla2g16	0,740283875038779016	6,718162408243964	1,17572347488347e-03	2,65263866672057e-02
ENSMUSG00000039269	2300002M23Rik	4,545600360040125132	3,958068037434213	1,17747932616708e-03	2,65263866672057e-02
ENSMUSG00000078954	Arhgap8	2,248561499301855005	3,261719362102598	1,18188091941931e-03	2,65721884468241e-02
ENSMUSG00000079559	Gm684	2,456531007384038734	2,815387300462060	1,18877833619495e-03	2,66325284774692e-02
ENSMUSG00000020788	Atp2a3	0,777850990725351021	9,565080576268201	1,18931248482147e-03	2,66325284774692e-02
ENSMUSG00000038241	Cep250	0,753301183490549753	6,358168646895027	1,20350795209744e-03	2,68967245310383e-02
ENSMUSG00000008475	Arpc5	-0,651743147988744886	8,397661324998976	1,20699327828270e-03	2,69138197127002e-02
ENSMUSG00000015217	Hmgb3	-1,337218682501853717	4,884333517536600	1,20907078484721e-03	2,69138197127002e-02
ENSMUSG00000022881	Rfc4	-1,375999425130860265	4,597535460601163	1,21303848431376e-03	2,69486708030022e-02
ENSMUSG00000055044	Pdlim1	-1,720673200928564128	3,861874941043884	1,22613817903391e-03	2,71858581632044e-02
ENSMUSG00000048058	Ldlrad3	-2,970644542130591592	1,900884127395835	1,22959731750412e-03	2,72087816668219e-02
ENSMUSG00000022105	Rb1	-1,365021206535758758	5,713635375615334	1,24077731079752e-03	2,74021272634593e-02
ENSMUSG00000068220	Lgals1	-0,674139061954206587	6,888516438583362	1,24828428603326e-03	2,75137552161241e-02
ENSMUSG00000030413	Pglyrp1	-1,737025680444200804	5,278513647949518	1,25812294933505e-03	2,76762379776272e-02
ENSMUSG00000022102	Dok2	-2,906049587876738283	2,673133540261704	1,26651375925909e-03	2,78062971920308e-02
ENSMUSG00000040314	Ctsg	-2,439554186245664891	4,940768794879164	1,28465131039367e-03	2,81457602142509e-02
ENSMUSG00000022867	Usp25	-2,323973720748615968	5,217205391712278	1,28699304660939e-03	2,81457602142509e-02
ENSMUSG00000032596	Uba7	0,772181270494467720	7,072344541502054	1,30502126929056e-03	2,84845012065580e-02
ENSMUSG00000032422	Snx14	0,681768050501670220	6,758389837740436	1,30931322057757e-03	2,85226893624462e-02
ENSMUSG00000025351	Cd63	-2,430104672386935061	5,159790687833811	1,32182362792579e-03	2,87394172125957e-02
ENSMUSG00000031304	Il2rg	0,664188704853942213	8,323091889330964	1,33503290371646e-03	2,89704722375143e-02
ENSMUSG00000035021	Baz1a	-0,920225169101656970	5,975909328662529	1,34668196767477e-03	2,91668436203537e-02
ENSMUSG00000037896	Rcor1	-1,848303375602046827	4,134916962736303	1,36113083249315e-03	2,94029149033986e-02
ENSMUSG00000064360	mt-Nd3	0,792790593327828308	7,006686694847484	1,36282340224327e-03	2,94029149033986e-02
ENSMUSG00000028044	Cks1b	-0,900646154115836484	5,890555788954647	1,37299713093850e-03	2,95316481121086e-02
ENSMUSG00000103697	Gm38020	2,871008420913145009	2,491273429387070	1,37405475662008e-03	2,95316481121086e-02
ENSMUSG00000010362	Rdm1	1,346453432209370193	4,627476251328956	1,39095674786888e-03	2,98377509643230e-02
ENSMUSG00000064267	Hvcn1	-0,730149944081145752	7,769814492905825	1,41110940633226e-03	3,02122832626749e-02
ENSMUSG00000051285	Pcmtd1	0,681928626760954781	6,656618311858763	1,41454677789016e-03	3,02281910498089e-02
ENSMUSG00000035133	Arhgap5	2,284800360579408718	3,858587233100648	1,43473362810920e-03	3,05739904874292e-02
ENSMUSG00000002983	Relb	1,301356194290553381	5,281578699009647	1,43698287551401e-03	3,05739904874292e-02
ENSMUSG00000008090	Fgfrl1	3,990250474301862749	1,147961933913119	1,43890426752497e-03	3,05739904874292e-02
ENSMUSG00000007872	Id3	-2,840667874183573360	2,184940593257910	1,44261787753289e-03	3,05949526806077e-02
ENSMUSG00000030220	Arhgdib	-0,754458277395468890	9,345622990911647	1,45931283120018e-03	3,08906238740280e-02
ENSMUSG00000041571	Sepw1	0,656179097878222373	8,256671387505563	1,48185329829884e-03	3,13086857883516e-02
ENSMUSG00000018507	Trpv2	-1,145464939727990794	5,515451664757832	1,49389962105709e-03	3,15038718959388e-02
ENSMUSG00000020422	Tns3	0,728110928404873348	6,600929124130665	1,50399576151279e-03	3,16572766386717e-02
ENSMUSG00000026737	Pip4k2a	-1,488538101216219989	4,581798703389262	1,50723874066978e-03	3,16661262763562e-02
ENSMUSG00000025790	Slco3a1	-3,797573883924915350	1,984141153026216	1,51767403997437e-03	3,18257664569578e-02
ENSMUSG00000031827	Cotl1	-1,765824791505970826	3,930172821647282	1,52578419110032e-03	3,19361433581241e-02
ENSMUSG00000028158	Mttp	1,677932211492500381	3,969932884874538	1,53043337930815e-03	3,19738027606297e-02
ENSMUSG00000025949	Pikfyve	1,472862311009510927	5,025658519321353	1,55998682809103e-03	3,25306546921064e-02
ENSMUSG00000024426	Atat1	0,798372541324143925	6,927323949781191	1,58844186626009e-03	3,30078012900534e-02
ENSMUSG00000056612	Ppp1r14b	-1,818737993014834853	4,871541952144283	1,58875235730714e-03	3,30078012900534e-02
ENSMUSG00000027695	Pld1	4,353403826041797764	1,353800551434772	1,59825209510051e-03	3,31437897503376e-02
ENSMUSG00000096917	2500002B13Rik	-2,619635281277028938	1,476994180473680	1,60180694014551e-03	3,31562215156687e-02
ENSMUSG00000027639	Samhd1	-0,648065825720510968	8,666597299700367	1,60890861399267e-03	3,32418890246479e-02
ENSMUSG00000046722	Cdc42se1	-0,767630407723774999	6,885081865375476	1,63129117024451e-03	3,36423816892890e-02
ENSMUSG00000029394	Cdk2ap1	-2,608357148446237783	5,243495844721319	1,63710738493597e-03	3,37003811955903e-02
ENSMUSG00000028927	Padi2	-1,840242519788374498	3,949434856128085	1,64384398499438e-03	3,37770799773844e-02
ENSMUSG00000042489	Clspn	-2,931704969096818658	1,967883016116424	1,66384693753730e-03	3,41255919419213e-02
ENSMUSG00000028152	Tspan5	-2,635147382587728515	3,536020948421613	1,66832014692989e-03	3,41548973146103e-02
ENSMUSG00000027834	Serpini1	0,778189684540769422	6,597447637354252	1,68158756321243e-03	3,43638085094357e-02
ENSMUSG00000008540	Mgst1	-1,701723950983555556	4,158434641807217	1,69177209688696e-03	3,45090748272269e-02
ENSMUSG00000009585	Apobec3	0,656522225516191105	8,335469246694132	1,70622057817795e-03	3,47406327887085e-02
ENSMUSG00000068551	Zfp467	0,997220209415729530	5,795301115209337	1,71090416482442e-03	3,47728873644297e-02
ENSMUSG00000026715	Serpinc1	-2,732446393963904097	2,461307170472598	1,72505214038274e-03	3,49970342910560e-02
ENSMUSG00000019338	Zfp687	1,021016690969814178	5,679226934518757	1,73660918615509e-03	3,51679033564511e-02
ENSMUSG00000038543	BC028528	2,086284456950194155	4,024554010489775	1,74846545186899e-03	3,52815980260948e-02
ENSMUSG00000061731	Ext1	-2,075372610862756151	3,490507865163993	1,75013882607904e-03	3,52815980260948e-02
ENSMUSG00000031995	St14	0,770358153555617431	7,437425334888513	1,75165791073489e-03	3,52815980260948e-02
ENSMUSG00000026970	Rbms1	-1,557762408832157996	5,509452981189808	1,76614600754559e-03	3,54765395007166e-02
ENSMUSG00000024986	Hhex	-3,268917059619962373	2,970818762304028	1,76766071672168e-03	3,54765395007166e-02
ENSMUSG00000053137	Mapk11	1,391633145759513246	5,399923045449985	1,78192360846960e-03	3,56989302918222e-02
ENSMUSG00000037280	Galnt6	-2,858040091272667116	2,406890207537517	1,78977065941824e-03	3,57922228663337e-02
ENSMUSG00000020732	Rab37	-2,624632437770444415	2,313791746451225	1,80078743558605e-03	3,59134817395462e-02
ENSMUSG00000030342	Cd9	-0,911238502299319353	6,473102268861767	1,80481914866532e-03	3,59134817395462e-02
ENSMUSG00000059108	Ifitm6	-1,749415401407666826	3,716676913934694	1,80980652265579e-03	3,59134817395462e-02
ENSMUSG00000048327	Ckap2l	-1,672588553808079137	3,393668236682094	1,80999065846338e-03	3,59134817395462e-02
ENSMUSG00000030990	Pgap2	-1,068865279597764673	5,098187337758287	1,81183979539916e-03	3,59134817395462e-02
ENSMUSG00000030752	Kdm8	-1,395636413207814508	3,969564664070183	1,82317969457698e-03	3,60489393056682e-02
ENSMUSG00000026158	Ogfrl1	-1,796366736729505531	4,233105797813504	1,82510005576429e-03	3,60489393056682e-02
ENSMUSG00000002944	Cd36	-3,464139012875312673	3,437576088502799	1,85596779654971e-03	3,65942051133413e-02
ENSMUSG00000035835	Lppr3	-2,454634022691652540	3,035319051942087	1,87403643792770e-03	3,68856399949314e-02
ENSMUSG00000039197	Adk	0,668416938848271691	8,071633593460593	1,88539002151287e-03	3,70441167274131e-02
ENSMUSG00000038379	Ttk	-2,459030966848187560	2,195872996976933	1,90181331469081e-03	3,73014747858674e-02
ENSMUSG00000021697	Depdc1b	-2,540427336709637718	2,378293151089917	1,91979247341188e-03	3,75432379575784e-02
ENSMUSG00000022090	Pdlim2	0,959449539981857669	5,908491774385365	1,92571946093054e-03	3,75432379575784e-02
ENSMUSG00000042099	Kank3	3,938337953085123022	0,963188920861697	1,92612767238642e-03	3,75432379575784e-02
ENSMUSG00000091971	Hspa1a	1,569855984457486198	6,014388349819729	1,92752518616322e-03	3,75432379575784e-02
ENSMUSG00000023883	Phf10	-1,209861339459134433	5,729152759516790	1,93705915994175e-03	3,76016007962643e-02
ENSMUSG00000021108	Prkch	-3,219572026977981505	1,977414256066173	1,93722482041543e-03	3,76016007962643e-02
ENSMUSG00000025001	Hells	-2,047970615684162166	3,084123544658562	1,94858213780662e-03	3,77567236684844e-02
ENSMUSG00000040883	Tmem205	1,302100307672506174	5,067043359621178	1,96967713710900e-03	3,80996686228032e-02
ENSMUSG00000039196	Orm1	-2,921954010965400084	1,900397886288873	1,97819231318889e-03	3,81680241131346e-02
ENSMUSG00000064109	Hcst	-1,531582869467512875	3,741380785416756	1,98001515588237e-03	3,81680241131346e-02
ENSMUSG00000051107	Gm15440	3,486269843111796440	0,968539645137585	1,98720193622055e-03	3,82408550985563e-02
ENSMUSG00000025572	Tmc6	0,731507339006394752	7,037681667690576	2,00400325208734e-03	3,84981378170682e-02
ENSMUSG00000056501	Cebpb	-3,439961290185181042	4,723453052670655	2,01204948125657e-03	3,85866378294315e-02
ENSMUSG00000026712	Mrc1	3,000011105426368285	3,970827826491918	2,03395249827549e-03	3,89401247067452e-02
ENSMUSG00000034390	Cmip	-1,899163220101641514	5,028636297474876	2,03990996904102e-03	3,89876489653684e-02
ENSMUSG00000022945	Chaf1b	-1,856719094724831987	3,319228288252930	2,06128339765924e-03	3,93291470039780e-02
ENSMUSG00000029386	Tctn2	4,365534872451879878	0,717427403583643	2,08054154143696e-03	3,96291944879139e-02
ENSMUSG00000058799	Nap1l1	-0,867431585120556292	5,354522036596145	2,08749469454128e-03	3,96368405632839e-02
ENSMUSG00000026701	Prdx6	-0,695513578340137051	6,776232541157612	2,09084263177538e-03	3,96368405632839e-02
ENSMUSG00000029687	Ezh2	-1,363300838953399596	4,471706839498517	2,09154199246493e-03	3,96368405632839e-02
ENSMUSG00000031785	Adgrg1	-2,847212681727688821	2,761470709134400	2,12873751404782e-03	4,02737034908981e-02
ENSMUSG00000036931	Nfkbid	-2,088109612209223975	2,777898814712644	2,14457549631120e-03	4,05050378671976e-02
ENSMUSG00000037487	Ubr5	-1,210938233549571530	5,048065720075755	2,15575421168552e-03	4,06157891948109e-02
ENSMUSG00000013974	Mcemp1	-1,590696910983279810	4,036320485339953	2,15767986095974e-03	4,06157891948109e-02
ENSMUSG00000034349	Smc4	-0,754763420819871911	6,266970674794987	2,17438857840060e-03	4,08472370303618e-02
ENSMUSG00000027985	Lef1	-2,829949048301935388	2,446522827295572	2,17776713028270e-03	4,08472370303618e-02
ENSMUSG00000075706	Gpx4	0,690764581665217037	8,308383930179962	2,18089802845055e-03	4,08472370303618e-02
ENSMUSG00000057541	Pus7	-1,363199897636506064	4,284097784224890	2,20478723692490e-03	4,12258466851008e-02
ENSMUSG00000066684	Pilrb1	-2,879836408572725048	2,463819803958662	2,23285412427126e-03	4,16811820635595e-02
ENSMUSG00000090877	Hspa1b	1,692789720874813719	6,930674546620905	2,28170585721189e-03	4,25223555017612e-02
ENSMUSG00000032554	Trf	1,113179329384917260	7,527877196669144	2,29237471451194e-03	4,26503348625365e-02
ENSMUSG00000076490	Trbc1	-3,225355026996231445	2,015383955964877	2,30303405136021e-03	4,27518279970145e-02
ENSMUSG00000030060	Hmces	0,692226579568274270	6,433363449915295	2,30545110421551e-03	4,27518279970145e-02
ENSMUSG00000004880	Lbr	-0,617443494379450453	7,565847865462369	2,31474867856779e-03	4,28534082918350e-02
ENSMUSG00000020132	Rab21	-1,928483347766124290	4,630959222540618	2,32613184671307e-03	4,29932012986391e-02
ENSMUSG00000025163	Cd7	-2,481004267757074278	1,513737801188738	2,35193587080796e-03	4,32255203681803e-02
ENSMUSG00000032503	Arpp21	4,349159834927621482	1,196265787843589	2,35196667686856e-03	4,32255203681803e-02
ENSMUSG00000060579	Fhit	1,581404487888669053	3,494520216541563	2,35208135547079e-03	4,32255203681803e-02
ENSMUSG00000040659	Efhd2	-1,634263601405943289	5,762643006617060	2,35411292851040e-03	4,32255203681803e-02
ENSMUSG00000021676	Iqgap2	-2,137131049412420492	3,226091040863494	2,36406057800811e-03	4,33174516387383e-02
ENSMUSG00000021391	Cenpp	-2,491597159013549057	1,991436559136105	2,36684177329054e-03	4,33174516387383e-02
ENSMUSG00000027203	Dut	-1,090760153624526163	4,604202207689093	2,38165160934716e-03	4,35175071746999e-02
ENSMUSG00000046841	Ckap4	-1,725602743813239748	8,261021578690452	2,41642309571412e-03	4,40810580663686e-02
ENSMUSG00000035863	Palm	-2,491073575526711270	3,287685149923728	2,43341583327063e-03	4,43189808984792e-02
ENSMUSG00000035202	Lars2	1,248612469083176357	11,641628661828451	2,44595516460708e-03	4,44333690317653e-02
ENSMUSG00000031400	G6pdx	-0,788141867824212472	7,017065902413060	2,44761761847143e-03	4,44333690317653e-02
ENSMUSG00000004558	Ndrg2	3,283195468588744781	2,935302789143868	2,47724172128190e-03	4,48985054459800e-02
ENSMUSG00000047368	Abhd17b	-1,835984037603289210	6,407154109574771	2,50332172959432e-03	4,52980104585785e-02
ENSMUSG00000008855	Hdac5	0,772235055562658812	5,978130064119911	2,51975333501048e-03	4,55219205563326e-02
ENSMUSG00000045464	2810002D19Rik	-1,828499996712383835	3,248624518548890	2,53013667855724e-03	4,56360183227230e-02
ENSMUSG00000001247	Lsr	1,254426883509851764	5,501994108455460	2,54926546966342e-03	4,58517307408232e-02
ENSMUSG00000025950	Idh1	-1,065233660320277886	5,000197790798083	2,55027007596699e-03	4,58517307408232e-02
ENSMUSG00000040907	Atp1a3	-1,837807461637452677	3,376941060341240	2,55501143871498e-03	4,58634773295094e-02
ENSMUSG00000038291	Snx25	-2,327871463327773505	3,308340992838910	2,57838273828542e-03	4,62090669981216e-02
ENSMUSG00000060216	Arrb2	-1,065145505876397003	4,677296419576416	2,59884041150560e-03	4,64914736902381e-02
ENSMUSG00000029202	Pds5a	-1,312389401634312280	5,159420221893793	2,60242851211958e-03	4,64914736902381e-02
ENSMUSG00000028954	Nub1	0,641308327626214925	6,740320763752688	2,63389596965576e-03	4,69788217544801e-02
ENSMUSG00000027479	Mapre1	-0,654595636202686570	7,185920559697491	2,63910844644812e-03	4,69970756519071e-02
ENSMUSG00000019982	Myb	-1,827754140775044833	3,803267130491636	2,64835275369740e-03	4,70869564876881e-02
ENSMUSG00000035824	Tk2	0,902262428041962661	5,275488426342744	2,67086491871113e-03	4,74120783592092e-02
ENSMUSG00000001517	Foxm1	-1,509019172962667188	3,591235236928976	2,74141389695174e-03	4,85875553079013e-02
ENSMUSG00000068735	Trp53i11	0,631012540397873578	8,845354108085326	2,75046564640471e-03	4,86710947744708e-02
ENSMUSG00000052160	Pld4	-0,939832429222463017	8,963210601040577	2,76746116515178e-03	4,88947193887209e-02
ENSMUSG00000020439	Smtn	-2,301503934968656129	2,933514702555615	2,78295634309860e-03	4,90911748635585e-02
ENSMUSG00000085837	Kcnmb4os2	1,236589126815731188	4,443969459723498	2,82413265507684e-03	4,96986380163329e-02
ENSMUSG00000017493	Igfbp4	-2,496094749398530599	3,251351748533315	2,82625287943849e-03	4,96986380163329e-02
ENSMUSG00000039055	Eme1	-2,599336837276978951	2,339613234435924	2,84776714357927e-03	4,99985908979903e-02
ENSMUSG00000037949	Ano10	1,012934917556096215	5,208386459172132	2,87516373258003e-03	5,03690349118144e-02
ENSMUSG00000041712	Ubr7	0,885157134570696225	5,739945640136543	2,87784574190864e-03	5,03690349118144e-02
ENSMUSG00000021287	Xrcc3	1,408258549295404061	5,136500628285733	2,91870135503135e-03	5,09569862116455e-02
ENSMUSG00000036427	Gpi1	-0,653318990522147591	7,672607882361135	2,92052251841412e-03	5,09569862116455e-02
ENSMUSG00000024304	Cdh2	3,647419369333244177	3,199283368735061	2,95035284490234e-03	5,13427607961549e-02
ENSMUSG00000033728	Lrrc14	1,066160143864939513	5,066257679747975	2,95508607119114e-03	5,13427607961549e-02
ENSMUSG00000031355	Arhgap6	0,849271641652665998	5,925854931848353	2,95636183922953e-03	5,13427607961549e-02
ENSMUSG00000031617	Tmem184c	-0,784104965594779935	6,720082770346070	2,97544024720181e-03	5,15942258629940e-02
ENSMUSG00000040249	Lrp1	-3,724090248618712184	3,585583705650788	2,98317501966003e-03	5,16485193604411e-02
ENSMUSG00000043008	Klhl6	-2,007372682646997308	4,799655004491652	2,99549704130371e-03	5,17819434613041e-02
ENSMUSG00000055895	Oosp2	1,511310459845492726	3,600044063250846	3,04003136366990e-03	5,24709413369425e-02
ENSMUSG00000079491	H2-T10	-1,213070613439453549	4,521751686001859	3,04658354954744e-03	5,25032578223852e-02
ENSMUSG00000015837	Sqstm1	0,623951171399647730	9,445240936069547	3,05647640705463e-03	5,25929582986901e-02
ENSMUSG00000057193	Slc44a2	-1,758888445633594255	5,230604828600726	3,06996417507458e-03	5,27441471365416e-02
ENSMUSG00000058258	Idi1	-1,339809929472309147	4,656438108428232	3,08168466788552e-03	5,28645570168313e-02
ENSMUSG00000022707	Gbe1	1,185852304434819482	4,937314467441316	3,10217084938301e-03	5,31347400904244e-02
ENSMUSG00000035455	Fignl1	-1,938632568927061595	3,319181622748264	3,11395250914934e-03	5,32153332364325e-02
ENSMUSG00000043067	Dpy19l1	-1,845338384914363195	5,276802144682827	3,11636277175650e-03	5,32153332364325e-02
ENSMUSG00000024308	Tapbp	0,598543483328367931	10,033739924287911	3,12411713156256e-03	5,32666718829793e-02
ENSMUSG00000029254	Stap1	-1,570451767337943005	4,464604349522613	3,15554121085969e-03	5,36493964359667e-02
ENSMUSG00000024381	Bin1	-2,085205794765247589	2,576725844394708	3,15612814401801e-03	5,36493964359667e-02
ENSMUSG00000003363	Pld3	0,580396960969629894	8,842486964118093	3,16878417039425e-03	5,37830402536356e-02
ENSMUSG00000024691	Fam111a	-0,969229632596687485	4,939212907764544	3,18210301783555e-03	5,39275132282432e-02
ENSMUSG00000028266	Lmo4	-1,010166769775908246	4,979429893950304	3,19666652177369e-03	5,40926119272686e-02
ENSMUSG00000034563	Ccpg1	0,567921357859057285	9,644254297994426	3,21476749573833e-03	5,43169827329644e-02
ENSMUSG00000000628	Hk2	-1,524384563515334357	4,267861569076550	3,26151228228774e-03	5,50239192405807e-02
ENSMUSG00000020840	Blmh	-0,695198352923115492	6,346226412462244	3,28701771751054e-03	5,53709486077339e-02
ENSMUSG00000042688	Mapk6	-0,785918034185895342	5,852620330699109	3,32390849615107e-03	5,59052063721464e-02
ENSMUSG00000026395	Ptprc	-0,703527290923001813	8,130159996945405	3,33543341283584e-03	5,59052063721464e-02
ENSMUSG00000060798	Intu	2,188242249898939118	4,363131024896686	3,33827174802460e-03	5,59052063721464e-02
ENSMUSG00000019909	Fam162b	2,171250186351303402	2,404496098033051	3,33866550221393e-03	5,59052063721464e-02
ENSMUSG00000049734	Trex1	-0,711119807128321568	6,483584587252020	3,34527462257782e-03	5,59323934287639e-02
ENSMUSG00000046223	Plaur	-1,639559465389864190	3,294834619789422	3,36992169318404e-03	5,62606420771305e-02
ENSMUSG00000029426	Scarb2	0,904296992831603141	7,079606167368151	3,37855001246672e-03	5,63208805198576e-02
ENSMUSG00000032010	Usp2	1,436751407362386601	4,500388509649198	3,38357022418035e-03	5,63208818176251e-02
ENSMUSG00000053334	Ficd	0,911394117928392866	5,936497313811455	3,41824296337031e-03	5,68137300830392e-02
ENSMUSG00000028063	Lmna	-1,127410841024332644	5,123788546617173	3,46719377381892e-03	5,73908132653470e-02
ENSMUSG00000046006	Gapt	-2,171701530859991625	2,485889549855203	3,46793063208638e-03	5,73908132653470e-02
ENSMUSG00000029570	Lfng	-3,275335494148646998	2,610047501163417	3,46831013404985e-03	5,73908132653470e-02
ENSMUSG00000016498	Pdcd1lg2	1,535874445273987421	4,070745021782178	3,48333478687499e-03	5,75545404623719e-02
ENSMUSG00000007036	Abhd16a	0,746890157689433232	6,253255643081059	3,53821037009108e-03	5,83752678559587e-02
ENSMUSG00000044224	Dnajc21	-1,830890670834210532	4,340481869355894	3,57283257902117e-03	5,88256490489512e-02
ENSMUSG00000090164	BC035044	-0,691217418268239570	6,282734627590240	3,57781179962844e-03	5,88256490489512e-02
ENSMUSG00000057411	Fam173a	0,676624024237986399	6,311034178678835	3,58123881811513e-03	5,88256490489512e-02
ENSMUSG00000050737	Ptges	1,987021765795523365	3,933363440043751	3,60694658581296e-03	5,91165192045438e-02
ENSMUSG00000041355	Ssr2	-0,695031844793285947	9,147422797365692	3,60948530663272e-03	5,91165192045438e-02
ENSMUSG00000025020	Slit1	2,577204501041790774	3,593701617253234	3,62224421544964e-03	5,92390056168068e-02
ENSMUSG00000004612	Nkg7	-2,226320490774135852	3,928027402195559	3,64693138541047e-03	5,95559289853276e-02
ENSMUSG00000020387	Jade2	1,749010414519333034	3,499146047160585	3,68207984685191e-03	5,99911584400664e-02
ENSMUSG00000019254	Ppp1r12c	-2,068779101794552044	4,959810828356704	3,68799252156404e-03	5,99911584400664e-02
ENSMUSG00000026864	Hspa5	-0,882855710303498853	12,761780503808327	3,68962468345181e-03	5,99911584400664e-02
ENSMUSG00000041895	Wipi1	0,808589132570669777	6,717378213271539	3,80428852272855e-03	6,17660100383381e-02
ENSMUSG00000036646	Man1b1	0,652036168518645431	8,352463058005092	3,82816905706837e-03	6,20639142359105e-02
ENSMUSG00000027248	Pdia3	-0,743689172893655437	10,749297476426200	3,85052750098718e-03	6,22625450107940e-02
ENSMUSG00000073008	Gpr174	-2,498335292879549030	3,481971544605975	3,85179161290227e-03	6,22625450107940e-02
ENSMUSG00000034854	Mfsd12	-1,207269709755278919	4,548021452983821	3,85707004033353e-03	6,22625450107940e-02
ENSMUSG00000091337	Eid1	-1,291437445559046937	4,410733584984007	3,87572618104856e-03	6,24738103810112e-02
ENSMUSG00000019539	Rcn3	-1,243706529572282893	4,385481053113476	3,95683730365230e-03	6,36897528115855e-02
ENSMUSG00000031101	Sash3	-0,944441948928215202	6,370096701974411	3,97203069976695e-03	6,38427112044203e-02
ENSMUSG00000045658	Pid1	-2,675093103461255506	2,783641722392995	4,01673917807402e-03	6,44689511284871e-02
ENSMUSG00000020272	Stk10	-1,198303397458448494	4,648178252415938	4,02907983491438e-03	6,45746380970063e-02
ENSMUSG00000051652	Lrrc3	3,699453636369709475	2,367699809201193	4,06726065337614e-03	6,50935767050312e-02
ENSMUSG00000005057	Sh2b2	-2,369318742021147450	1,886365479689764	4,07458933280416e-03	6,51179739668516e-02
ENSMUSG00000033581	Igf2bp2	1,658485191266137138	3,240569746291845	4,11310005931117e-03	6,56399282580541e-02
ENSMUSG00000025511	Tspan4	-2,168344142854950363	1,941472280643959	4,12215583786600e-03	6,56643961728311e-02
ENSMUSG00000021423	Ly86	-1,639363017530647282	4,109316746427863	4,12633918369248e-03	6,56643961728311e-02
ENSMUSG00000033355	Rtp4	-2,957723839918450448	1,600186808954340	4,14728191845453e-03	6,59041867466591e-02
ENSMUSG00000028671	Gale	-0,809851782516994412	5,581958727357797	4,15545153449070e-03	6,59406092863525e-02
ENSMUSG00000019302	Atp6v0a1	0,565372560354124754	8,389177872681042	4,17426106258914e-03	6,60848553405566e-02
ENSMUSG00000024901	Peli3	3,286745512358048682	1,420855033621769	4,17632252753852e-03	6,60848553405566e-02
ENSMUSG00000032718	Mansc1	1,691708696424525593	3,236342236630270	4,24193737914245e-03	6,70285851501397e-02
ENSMUSG00000048234	Rnf149	-1,819341684003456860	4,381091600901236	4,27419542633242e-03	6,74433171420865e-02
ENSMUSG00000024985	Tcf7l2	4,380043022345262216	0,446002719953315	4,28220587671206e-03	6,74748142286975e-02
ENSMUSG00000026626	Ppp2r5a	-1,720884411050346730	7,322848838951784	4,31302529375641e-03	6,78651202954462e-02
ENSMUSG00000063808	Gpatch1	1,141047281272257186	4,344007559533299	4,33517610272362e-03	6,79718750939163e-02
ENSMUSG00000024014	Pim1	0,990727703239727253	6,505441188090788	4,33623564595912e-03	6,79718750939163e-02
ENSMUSG00000087259	2610035D17Rik	1,121317711359647973	4,936199456290988	4,33798578904039e-03	6,79718750939163e-02
ENSMUSG00000034898	Filip1	1,759408465551435707	3,795514482691131	4,35075688973817e-03	6,80769059218584e-02
ENSMUSG00000064147	Rab44	-2,017199478122826406	2,894500324182264	4,39273328351645e-03	6,86104134165002e-02
ENSMUSG00000023915	Tnfrsf21	-2,244738323770564925	2,657343620414322	4,39980041349373e-03	6,86104134165002e-02
ENSMUSG00000037731	Themis2	-0,677642278654530528	7,155132698857113	4,40319972010697e-03	6,86104134165002e-02
ENSMUSG00000001672	Marveld3	2,967925451215161825	2,182731384215747	4,41052560779693e-03	6,86292465934450e-02
ENSMUSG00000042228	Lyn	-0,750311785869312020	6,800971576578233	4,43830594168924e-03	6,88916417014664e-02
ENSMUSG00000025330	Padi4	-1,762760572304445938	4,801294629398627	4,44193952900948e-03	6,88916417014664e-02
ENSMUSG00000052837	Junb	0,632221371707633928	7,847500488823324	4,44581055279986e-03	6,88916417014664e-02
ENSMUSG00000026223	Itm2c	0,706293459380628819	9,044173292747127	4,45468397651637e-03	6,89339303897064e-02
ENSMUSG00000000290	Itgb2	-0,647814547615899072	9,200988193326641	4,47324240447379e-03	6,91257665782251e-02
ENSMUSG00000059022	Kcp	4,201022045684405626	0,854343915984121	4,48894837161154e-03	6,92730560950617e-02
ENSMUSG00000053644	Aldh7a1	0,924970332762533487	5,060578137505287	4,49857400035304e-03	6,93262386125835e-02
ENSMUSG00000039167	Adgrl4	-3,319283451750504987	2,130734314665284	4,53364983916974e-03	6,97709431353159e-02
ENSMUSG00000051839	Gypa	-1,778086172404687249	3,214125028076212	4,58127600827457e-03	7,04073089545649e-02
ENSMUSG00000066235	Pomgnt2	2,576570028896266074	4,550902014262046	4,60043995451445e-03	7,06051106015015e-02
ENSMUSG00000050812	AI314180	0,695488502730740810	6,343655039255277	4,62435794699311e-03	7,08752347094476e-02
ENSMUSG00000028737	Aldh4a1	0,883590128294858723	5,042057096613705	4,63878467361831e-03	7,09993523237705e-02
ENSMUSG00000030246	Ldhb	-3,568662192474429951	2,621490668691734	4,74438031877041e-03	7,25166250630590e-02
ENSMUSG00000024921	Smarca2	1,046131586781169354	6,051034972686455	4,75290910240073e-03	7,25481458773248e-02
ENSMUSG00000003355	Fkbp11	-0,752570750973486691	8,214665825105234	4,79518795808561e-03	7,30940403556554e-02
ENSMUSG00000062382	Gm10116	0,683015914791261558	6,246545008736170	4,81822733203638e-03	7,33455799703069e-02
ENSMUSG00000035545	Leng8	0,833639114849683671	7,649201817117862	4,84301439168678e-03	7,36230060438130e-02
ENSMUSG00000002289	Angptl4	-2,692859848201020867	2,119657423166297	4,85041105472559e-03	7,36356720202522e-02
ENSMUSG00000006678	Pola1	-1,894501533887769984	3,258629361820448	4,92419434217991e-03	7,46547788174546e-02
ENSMUSG00000056091	St3gal5	-1,699173477905210561	3,724524575880437	4,94523835633868e-03	7,48188835073071e-02
ENSMUSG00000032175	Tyk2	0,706007713222807531	7,021205197539238	4,94835649901255e-03	7,48188835073071e-02
ENSMUSG00000027540	Ptpn1	-0,654607889070357163	6,953950170616465	4,97405434869384e-03	7,51062122987835e-02
ENSMUSG00000039275	Foxk2	-1,630872867425048778	3,184086062772302	5,03234946066925e-03	7,58843126333983e-02
ENSMUSG00000051034	Zfp11	4,360913589977514881	2,251427720109655	5,06663155411132e-03	7,62987106115100e-02
ENSMUSG00000037725	Ckap2	-2,040662115454273895	2,613243773445037	5,08933328288785e-03	7,65378419580681e-02
ENSMUSG00000032228	Tcf12	0,601103455483604443	6,906505601898494	5,12880110710912e-03	7,70281387157393e-02
ENSMUSG00000027811	4930579G24Rik	-2,057282430128213324	2,475600453029990	5,14277182660420e-03	7,71347020356585e-02
ENSMUSG00000006010	BC003331	0,659181120824786637	7,362151497827662	5,16428470538882e-03	7,73249931608182e-02
ENSMUSG00000045216	Hs6st1	-1,775855713027214566	4,918059180314717	5,16924368220106e-03	7,73249931608182e-02
ENSMUSG00000014791	Elmo3	1,988849419710565725	3,084103363325017	5,24802320615635e-03	7,83988979359096e-02
ENSMUSG00000024697	Gna14	2,688492835883326215	3,756949511656950	5,34446867414277e-03	7,97335027329890e-02
ENSMUSG00000000420	Galnt1	-1,597691851454362988	5,808990969014433	5,35696156625431e-03	7,97591450302928e-02
ENSMUSG00000009630	Ppp2cb	-2,050146426814385858	4,752550156931358	5,36040603911586e-03	7,97591450302928e-02
ENSMUSG00000000903	Vpreb3	1,036470590614214871	6,080277623985105	5,37009805527670e-03	7,97975232876149e-02
ENSMUSG00000044350	Lacc1	-2,748029336646405696	2,222574830349428	5,38369721187259e-03	7,98937817724849e-02
ENSMUSG00000014543	Klra17	1,633531969477128420	4,631829717342654	5,40208757911336e-03	8,00480451123427e-02
ENSMUSG00000020212	Mdm1	-1,855321980445744812	3,219388325744914	5,40836243828824e-03	8,00480451123427e-02
ENSMUSG00000004642	Slbp	-0,699593133698174552	6,714529739290660	5,42263625717979e-03	8,00747653119098e-02
ENSMUSG00000020128	Vps54	-1,489439487708540177	5,441988313840936	5,42444260959546e-03	8,00747653119098e-02
ENSMUSG00000020225	Tmbim4	0,701681854311850817	8,038972390080163	5,46111455438599e-03	8,05101763280636e-02
ENSMUSG00000081534	Slc48a1	0,583925063611747563	7,700559950907092	5,47240320253863e-03	8,05707237917072e-02
ENSMUSG00000051998	Lax1	0,567525071059802544	9,595198124349871	5,48872026980257e-03	8,07050494192857e-02
ENSMUSG00000022322	Shcbp1	-1,701790069753999823	3,038272910353808	5,49946767240099e-03	8,07572353621292e-02
ENSMUSG00000021870	Slmap	0,962146513285603522	5,447612376732604	5,54248916028156e-03	8,12323330911854e-02
ENSMUSG00000044147	Arf6	-2,091212374549097586	7,372937429478389	5,54630244655032e-03	8,12323330911854e-02
ENSMUSG00000021770	Samd8	1,113243317036393121	4,313656064161395	5,56514675160357e-03	8,14020618073539e-02
ENSMUSG00000093661	Eif4e3	0,954587139330753454	5,236526035850960	5,58338836095460e-03	8,15625442988927e-02
ENSMUSG00000090077	Lime1	-0,931663302531776649	5,484814343290229	5,61964824351626e-03	8,19854793810259e-02
ENSMUSG00000018750	Zbtb4	1,360344706809530901	4,330769926951604	5,64363656508846e-03	8,21820248341631e-02
ENSMUSG00000028859	Csf3r	-1,445868084985564961	4,736845181097038	5,64777084830553e-03	8,21820248341631e-02
ENSMUSG00000044857	Lemd2	-2,202529776923209059	4,767502732915787	5,67660007145725e-03	8,24945287586514e-02
ENSMUSG00000021725	Parp8	-1,921235919487474852	2,837937921627566	5,70319511796825e-03	8,27737982257255e-02
ENSMUSG00000027357	Crls1	-2,893646021005058078	4,100296538264605	5,77337633138550e-03	8,36290483027780e-02
ENSMUSG00000028673	Fuca1	0,566947246070977906	7,597842848905627	5,77703114668446e-03	8,36290483027780e-02
ENSMUSG00000042826	Fgf11	4,299021896435629486	1,462555615384371	5,79602139635443e-03	8,37958299557994e-02
ENSMUSG00000021286	Zfyve21	0,836808747483116178	6,094290108949142	5,82056698381389e-03	8,40423950983372e-02
ENSMUSG00000005803	Sqrdl	-1,717747175320204045	4,166214028439655	5,90458375100101e-03	8,51459191548590e-02
ENSMUSG00000035919	Bbs9	0,865392249804324387	5,363618655635319	5,91493406353360e-03	8,51856806916348e-02
ENSMUSG00000020541	Tom1l1	-2,552375130705201833	2,785472100946779	5,92540702947073e-03	8,52271044405540e-02
ENSMUSG00000036775	Decr2	0,828031075560346941	5,315687150325640	5,93457585093368e-03	8,52496881838988e-02
ENSMUSG00000020432	Tcn2	1,049363534176551038	5,807097484327088	5,98230220833344e-03	8,58253816819602e-02
ENSMUSG00000031517	Gpm6a	0,750896412473900154	6,950500846613248	5,99596776875640e-03	8,59115739433948e-02
ENSMUSG00000028701	Lurap1	1,492008451336060304	4,453036355017531	6,03575690473035e-03	8,62314169084987e-02
ENSMUSG00000037235	Mxd4	-0,837927240030085452	6,834238602448512	6,03703218973850e-03	8,62314169084987e-02
ENSMUSG00000060671	Atp8b2	-0,704830969966827370	7,858585588260898	6,04134893395846e-03	8,62314169084987e-02
ENSMUSG00000037070	Rbmxl1	-0,799705928447158709	5,383200030523978	6,10019747797683e-03	8,69607566777917e-02
ENSMUSG00000035725	Prkx	-0,971026482610094166	4,941465939679664	6,12277887108310e-03	8,71718986734534e-02
ENSMUSG00000005800	Mmp8	-1,698864408583310004	6,406064154369043	6,13109424836263e-03	8,71796531969332e-02
ENSMUSG00000040297	Suco	0,705417668476669868	6,000037494502478	6,14840005220717e-03	8,73150635262180e-02
ENSMUSG00000021384	Susd3	-2,249144582184593233	3,456051507923572	6,19117930316595e-03	8,78114293327672e-02
ENSMUSG00000040413	Timd2	-3,982066635956968081	3,110061233466763	6,23679549865344e-03	8,83467281557992e-02
ENSMUSG00000051695	Pcbp1	-1,261273801890302027	7,635465693145044	6,29450628675471e-03	8,90517856634314e-02
ENSMUSG00000073538	E330020D12Rik	2,223774143303947959	3,387272105488355	6,30248486173287e-03	8,90523648158452e-02
ENSMUSG00000025758	Plk4	-1,607296350941961549	3,837044015080518	6,32983899164433e-03	8,93263693676197e-02
ENSMUSG00000022978	Mis18a	-1,189375664219762818	4,316560306705104	6,34393675966043e-03	8,94128473701386e-02
ENSMUSG00000018774	Cd68	-1,008163657012296044	6,811522128193078	6,40847186311575e-03	9,02090913830560e-02
ENSMUSG00000047878	A4galt	-0,867533753086304982	4,955508135509652	6,43900400151691e-03	9,05021196620139e-02
ENSMUSG00000055447	Cd47	-0,543339251862633321	8,616035486420241	6,46118076803181e-03	9,05021196620139e-02
ENSMUSG00000030747	Dgat2	-2,737402348667094198	3,281852797041410	6,46942336720704e-03	9,05021196620139e-02
ENSMUSG00000026473	Glul	-2,062582402562195494	2,849507486170328	6,47071890920467e-03	9,05021196620139e-02
ENSMUSG00000001105	Ift20	-0,676180715164394819	7,416325259340399	6,47111186135876e-03	9,05021196620139e-02
ENSMUSG00000052336	Cx3cr1	-2,759059173758480199	2,158163928392899	6,47768981982326e-03	9,05021196620139e-02
ENSMUSG00000026656	Fcgr2b	-0,631093098174837275	7,149718465129997	6,48615637509411e-03	9,05076969803245e-02
ENSMUSG00000045328	Cenpe	-1,618551917827490527	3,458731423358369	6,55135080304999e-03	9,13038567197737e-02
ENSMUSG00000004897	Hdgf	-1,085956463484943901	6,576165628913691	6,57193712491452e-03	9,14771248193747e-02
ENSMUSG00000063445	Nmral1	-0,736989623400306493	6,094611367436860	6,59398583458158e-03	9,16702937771633e-02
ENSMUSG00000054191	Klf1	-2,567470395590186527	3,397585000475755	6,61981237264139e-03	9,19154393671581e-02
ENSMUSG00000035329	Fbxo33	-1,861984486690782870	2,538011044789558	6,63628305136013e-03	9,20302343055740e-02
ENSMUSG00000021102	Glrx5	-1,140293436472166411	5,012655505994337	6,64758214184936e-03	9,20422025246843e-02
ENSMUSG00000037138	Aff3	-1,860930438232798467	3,064307113802789	6,65355434954265e-03	9,20422025246843e-02
ENSMUSG00000058756	Thra	2,094630174174450854	2,393460690083882	6,68347769267329e-03	9,23422860025883e-02
ENSMUSG00000023959	Clic5	1,731426007539771161	5,396814654775317	6,72949458845686e-03	9,28637143762577e-02
ENSMUSG00000017144	Rnd3	-2,392159945010760236	2,017635372838315	6,81473891878924e-03	9,39245158843937e-02
ENSMUSG00000030830	Itgal	0,570237031399074557	9,781862306155212	6,85142331299958e-03	9,43142553969844e-02
ENSMUSG00000059534	Uqcr10	-0,735332759034066696	5,940929347806277	6,86679321145513e-03	9,44099914697489e-02
ENSMUSG00000017754	Pltp	-3,075779785316334891	4,231171424021734	6,91641597866991e-03	9,49758517315761e-02
ENSMUSG00000072915	Gm12258	1,554464207303351442	3,641131426797798	7,03095890955226e-03	9,64307188340671e-02
ENSMUSG00000070713	Gm10282	-1,613487221276977079	3,462714544217679	7,09719071376025e-03	9,72202473964301e-02
ENSMUSG00000021965	Ska3	-2,316982314403364551	2,247697934905833	7,11582342554253e-03	9,73566134282459e-02
ENSMUSG00000091476	Gm16432	3,863445307732786382	2,625269467548279	7,14986829416016e-03	9,76225847028355e-02
ENSMUSG00000019832	Rab32	-2,511531508701633886	3,808750628511383	7,16245976655988e-03	9,76225847028355e-02
ENSMUSG00000028896	Rcc1	-1,496278926783919161	4,017099967151430	7,16830844507665e-03	9,76225847028355e-02
ENSMUSG00000089672	Gp49a	-1,903543705663311769	3,354816664859485	7,17710420448002e-03	9,76225847028355e-02
ENSMUSG00000055862	Izumo4	1,229850205700768973	3,990868464089858	7,18185603991237e-03	9,76225847028355e-02
ENSMUSG00000029703	Lrwd1	-1,101843780008906926	4,577651494071675	7,18747258797951e-03	9,76225847028355e-02
ENSMUSG00000015355	Cd48	-0,805338753791263295	7,654409086789150	7,19882638845966e-03	9,76585649965284e-02
ENSMUSG00000020696	Rffl	0,647573123395121075	6,074931155569490	7,20844102971494e-03	9,76708936139758e-02
ENSMUSG00000021025	Nfkbia	0,670753058350367137	8,900670744976381	7,22604165083187e-03	9,77912681311010e-02
ENSMUSG00000044468	Fam46c	0,542398427992001220	10,209893047008965	7,25451592314995e-03	9,80483882583695e-02
ENSMUSG00000036617	Etl4	0,860382230471181009	6,187053887522152	7,26251988971433e-03	9,80483882583695e-02
ENSMUSG00000106734	RP24-328P2.5	-2,079225823659575312	1,982749165648609	7,28011555797084e-03	9,81678082270131e-02
ENSMUSG00000097417	Gm26669	1,781431706698146877	3,360839108266187	7,41815704570382e-03	9,97724514470600e-02
ENSMUSG00000031877	Ces2g	-2,949496646267935507	2,414088135113215	7,42144646795200e-03	9,97724514470600e-02
ENSMUSG00000026249	Serpine2	-3,604822230818889750	3,068101240457539	7,42579525432704e-03	9,97724514470600e-02
ENSMUSG00000086765	Gm11827	3,428342051610848706	1,879717970162740	7,44102041976416e-03	9,98574259441795e-02
ENSMUSG00000042121	Ssh1	1,086861227229178439	4,473020192585049	7,45329711765418e-03	9,99026766582584e-02
ENSMUSG00000037161	Mgarp	1,437894731090023859	4,182005553691872	7,47953767838688e-03	1,00134765171626e-01
ENSMUSG00000037493	Cib2	1,461786501536883609	5,269745167654036	7,49751464053972e-03	1,00255800658183e-01
ENSMUSG00000073176	Zfp449	3,854102855436576380	0,993516420640620	7,53962135466122e-03	1,00635678887321e-01
ENSMUSG00000037410	Tbc1d2b	-3,250940618899178070	3,004523614962243	7,54386361923852e-03	1,00635678887321e-01
ENSMUSG00000045659	Plekha7	3,242583083842657032	2,082778306509011	7,56368256179752e-03	1,00749384908223e-01
ENSMUSG00000056413	Adap1	-1,926193462787743060	4,261748177573965	7,57375124823999e-03	1,00749384908223e-01
ENSMUSG00000032786	Alas1	-0,849847367668963627	5,666788200170473	7,57932800272222e-03	1,00749384908223e-01
ENSMUSG00000031799	Tpm4	-0,920141778666691446	6,370482408655928	7,59347759218268e-03	1,00807168702926e-01
ENSMUSG00000041870	Ankrd13a	-1,916920285753270115	6,856764490046688	7,60164584389654e-03	1,00807168702926e-01
ENSMUSG00000006442	Srm	-0,741453369240818949	7,843753976761732	7,64608850097028e-03	1,01276820416040e-01
ENSMUSG00000029530	Ccr9	3,447680666829595619	2,759005046453210	7,68768399455260e-03	1,01642506350717e-01
ENSMUSG00000058624	Gda	-2,721196013828494298	2,989303873528057	7,69631363105895e-03	1,01642506350717e-01
ENSMUSG00000022439	Parvg	-0,729062414245983614	6,063147089311974	7,70087622765929e-03	1,01642506350717e-01
ENSMUSG00000075700	Selt	0,925757842737963577	5,844036375529681	7,72618525395999e-03	1,01774119942084e-01
ENSMUSG00000024357	Sil1	0,600857830268557547	8,406013591016686	7,72899101440913e-03	1,01774119942084e-01
ENSMUSG00000021756	Il6st	0,700397713460396698	7,380940562071455	7,79064726575425e-03	1,02373811774207e-01
ENSMUSG00000019179	Mdh2	-0,529860026716084787	8,048604626649663	7,79278324763106e-03	1,02373811774207e-01
ENSMUSG00000015396	Cd83	-1,459892912522448905	3,956523304331391	7,83422251105248e-03	1,02797827311693e-01
ENSMUSG00000026094	Stk17b	-0,646523676735269115	6,498712305932631	7,87529356412455e-03	1,03216026280273e-01
ENSMUSG00000048249	Crebrf	0,641693181763704157	6,162125537976171	7,89083125301960e-03	1,03224041989346e-01
ENSMUSG00000020307	Cdc34	-1,220401057692251268	5,800050710854423	7,89933660415352e-03	1,03224041989346e-01
ENSMUSG00000024036	Slc37a1	1,138600997468917964	4,643919187746370	7,90350762713686e-03	1,03224041989346e-01
ENSMUSG00000040040	Ift88	2,212446387581612939	1,688196390861117	7,91434347324768e-03	1,03245371426007e-01
ENSMUSG00000032058	Ppp2r1b	-0,785621357008902677	5,589400980544807	7,95539200090684e-03	1,03537122824399e-01
ENSMUSG00000024989	Cep55	-1,828187047658577535	2,400493546871154	7,96513313270763e-03	1,03537122824399e-01
ENSMUSG00000034109	Golim4	-0,974916176308433191	4,926816972128431	7,96661829387573e-03	1,03537122824399e-01
ENSMUSG00000001687	Ubl3	-1,373803071417582178	6,819857560195320	7,97362279350036e-03	1,03537122824399e-01
ENSMUSG00000030494	Rhpn2	1,190204092314523621	5,794474831496730	7,99080752593851e-03	1,03640311715034e-01
ENSMUSG00000028127	Abcd3	0,908642223398907767	4,822143198588283	8,02195059270765e-03	1,03924092031856e-01
ENSMUSG00000035967	Ddx26b	0,984179102054575927	5,947504498375318	8,04384296525362e-03	1,04087513526160e-01
ENSMUSG00000001143	Lman2l	0,660458325394352008	6,011503023982065	8,07899579377476e-03	1,04421951394423e-01
ENSMUSG00000034974	Dapk3	-2,302893579487024667	5,055474503804144	8,16029488904044e-03	1,05351379010523e-01
ENSMUSG00000030365	Clec2i	0,998178579974258628	4,809990600424826	8,22077924312886e-03	1,06010255550187e-01
ENSMUSG00000032425	Zfp949	1,405522234117556835	3,496260965488139	8,25626539183756e-03	1,06345627360534e-01
ENSMUSG00000026014	Raph1	-1,145527743225583928	4,546494538654724	8,27099536663523e-03	1,06413184653992e-01
ENSMUSG00000074227	Spint2	0,622855386917670395	9,207854836362557	8,28336357447408e-03	1,06450235901517e-01
ENSMUSG00000003824	Syce2	-1,950691722944643880	2,285308424077500	8,37522427957493e-03	1,07507598618480e-01
ENSMUSG00000028937	Acot7	-2,149976763232476884	3,022765017538245	8,40404427528204e-03	1,07754254542159e-01
ENSMUSG00000024052	Lpin2	0,779290968270009432	6,307982529542019	8,45427139589504e-03	1,08274510034870e-01
ENSMUSG00000006301	Tmbim1	0,920115627156245730	6,028238888393970	8,47662760849942e-03	1,08437041208387e-01
ENSMUSG00000026180	Cxcr2	-1,987140175781112683	3,872123028353717	8,49745449469385e-03	1,08579660564886e-01
ENSMUSG00000024182	Axin1	-1,539876127887304325	4,627495938784155	8,53206972957591e-03	1,08897941178740e-01
ENSMUSG00000022814	Umps	-0,805566135322224097	5,933172890992112	8,58260002982249e-03	1,09418397425657e-01
ENSMUSG00000025076	Casp7	-1,631408868572606918	3,791771304685217	8,63704214257517e-03	1,09987486716857e-01
ENSMUSG00000017737	Mmp9	-2,985465661358560840	7,530157358012135	8,64997910561109e-03	1,10027341934071e-01
ENSMUSG00000042066	Tmcc2	-1,446137102153973730	3,906901349993608	8,69514589430449e-03	1,10457599330136e-01
ENSMUSG00000056290	Ms4a4b	-2,254123329272221810	3,272875650136588	8,70349565984852e-03	1,10457599330136e-01
ENSMUSG00000028957	Per3	2,523364173375406416	2,809410298441372	8,74330475301226e-03	1,10752844240401e-01
ENSMUSG00000021572	Cep72	-2,033613147978350355	2,410190446288346	8,75451064966867e-03	1,10752844240401e-01
ENSMUSG00000025792	Slc25a10	1,269494209840181131	5,108308511426847	8,75637515297578e-03	1,10752844240401e-01
ENSMUSG00000034190	Chmp7	0,702401960922127144	5,967837168846900	8,78542426890853e-03	1,10995129361357e-01
ENSMUSG00000032396	Dis3l	0,674192336824098515	5,861188053916126	8,83604270376620e-03	1,11509069846516e-01
ENSMUSG00000000552	Zfp385a	-2,129699915088228312	1,631899884196705	8,86589236278466e-03	1,11760052155147e-01
ENSMUSG00000022892	App	-1,405813057761757356	4,492884160040267	8,88845254171952e-03	1,11918685819923e-01
ENSMUSG00000070476	Fam217b	-2,989336945148961533	1,599707475613346	8,91969484964946e-03	1,12186162015939e-01
ENSMUSG00000031712	Il15	1,025188866359314055	4,377739600346417	8,95426745669018e-03	1,12494878607623e-01
ENSMUSG00000061859	Inadl	3,261237630060376258	3,230909741826391	9,02078394765563e-03	1,13203775289428e-01
ENSMUSG00000097195	Snhg5	-1,237558217205461109	3,743490629755992	9,03106719906568e-03	1,13206193191417e-01
ENSMUSG00000020770	Unk	0,829919819581317220	5,563259595786310	9,10612707632612e-03	1,14019687130918e-01
ENSMUSG00000066595	Mfsd7b	-1,226263002419034631	4,534758444653383	9,16751438939510e-03	1,14614091921588e-01
ENSMUSG00000066456	Hmgn3	0,826496971012550263	5,705682611226063	9,17403106743788e-03	1,14614091921588e-01
ENSMUSG00000034266	Batf	-1,528812653488401674	3,403741911729958	9,21353077792073e-03	1,14961499291965e-01
ENSMUSG00000027650	Tti1	0,806914662842260433	5,284055745027436	9,23226215143855e-03	1,14961499291965e-01
ENSMUSG00000061024	Rrs1	-1,382408266177223455	4,384088120181042	9,23257962938412e-03	1,14961499291965e-01
ENSMUSG00000026341	Actr3	-0,571336806262431995	8,480486771781774	9,28199434080344e-03	1,15448663536002e-01
ENSMUSG00000026110	Mgat4a	0,671012145144033845	5,774200501484876	9,31874861260197e-03	1,15680886211720e-01
ENSMUSG00000029722	Agfg2	1,123007646101154000	4,823996082788994	9,32959573000578e-03	1,15680886211720e-01
ENSMUSG00000031383	Dusp9	3,354367715085631918	0,928611880709125	9,33159836185106e-03	1,15680886211720e-01
ENSMUSG00000040978	Gm11992	2,844663990942669418	3,146879739017317	9,35807834579446e-03	1,15773574623179e-01
ENSMUSG00000037628	Cdkn3	-2,263869004053418621	1,597979854731458	9,35971407284277e-03	1,15773574623179e-01
ENSMUSG00000009569	Mkl2	1,501146529987242850	3,256079739514711	9,39149900581927e-03	1,16038796636879e-01
ENSMUSG00000051457	Spn	-0,718623297752181700	5,489988317592960	9,43429999603312e-03	1,16193271343797e-01
ENSMUSG00000006179	Prss16	1,087325664114402457	4,195616589444414	9,43840737671126e-03	1,16193271343797e-01
ENSMUSG00000029211	Gabra4	1,104475429210088677	4,254209141308573	9,44175975666954e-03	1,16193271343797e-01
ENSMUSG00000029009	Mthfr	1,446994762487247677	4,704018934996992	9,44542860019101e-03	1,16193271343797e-01
ENSMUSG00000019961	Tmpo	-0,777810255083710045	6,834128635909813	9,45977432173184e-03	1,16242287092563e-01
ENSMUSG00000053929	Cyhr1	-1,131920083878052319	5,321621124223268	9,47299763881099e-03	1,16277418500898e-01
ENSMUSG00000040479	Dgkz	-1,001760395068536758	6,019237559109490	9,51926627886797e-03	1,16678690988863e-01
ENSMUSG00000021880	Rnase6	0,546555113641233326	7,890097900167618	9,52648907619201e-03	1,16678690988863e-01
ENSMUSG00000028644	Ermap	-2,629395070159085357	3,204601698678611	9,53922575114003e-03	1,16707277755769e-01
ENSMUSG00000026126	Ptpn18	0,574513997780095709	7,131105073654183	9,56432370079794e-03	1,16771209286241e-01
ENSMUSG00000034613	Ppm1h	-1,765637339488867585	2,684350095954816	9,56526796809482e-03	1,16771209286241e-01
ENSMUSG00000050410	Tcf19	-1,175914175179332277	4,164451244795583	9,64795413556499e-03	1,17652605920547e-01
ENSMUSG00000038126	Mphosph9	-1,784782628744011834	2,918781444347630	9,68499516379637e-03	1,17976070296017e-01
ENSMUSG00000000028	Cdc45	-1,446726446949921030	4,002091592186745	9,71403990278234e-03	1,18082799380233e-01
ENSMUSG00000056220	Pla2g4a	-2,328234655316804957	1,892383968048746	9,71954453939464e-03	1,18082799380233e-01
ENSMUSG00000006519	Cyba	0,614700204447505394	9,392197936971170	9,73370776323728e-03	1,18082799380233e-01
ENSMUSG00000050240	Hic2	3,035214622303461063	0,812630702589643	9,73585786850121e-03	1,18082799380233e-01
ENSMUSG00000040327	Cul9	1,263912246232158587	4,396391512409564	9,75044210643781e-03	1,18089790274661e-01
ENSMUSG00000026554	Dcaf8	0,579468991548082624	6,863792974409654	9,75854164312961e-03	1,18089790274661e-01
ENSMUSG00000011256	Adam19	-1,484517156437069385	4,669418569857748	9,76801188830424e-03	1,18089790274661e-01
ENSMUSG00000037313	Tacc3	-1,468587004320697664	4,369932327407675	9,79447879294430e-03	1,18282300945148e-01
ENSMUSG00000000568	Hnrnpd	-2,077561365427755824	5,918896834232511	9,90620359712512e-03	1,19502901243169e-01
ENSMUSG00000021238	Aldh6a1	0,834341682380892902	5,268280957617480	9,92503482118189e-03	1,19601466873082e-01
ENSMUSG00000003500	Impdh1	-0,537923961551979413	7,050669169447054	9,97393720434697e-03	1,20061804179795e-01
ENSMUSG00000025503	Taldo1	-0,524151621537853996	7,976725394272109	9,98901279172843e-03	1,20114399260880e-01
ENSMUSG00000022089	Bin3	-0,682056648935987053	5,810207294881407	1,00513217969630e-02	1,20734239015126e-01
ENSMUSG00000028634	Hivep3	0,837129238016947830	5,304847213028697	1,01210015637977e-02	1,21441194164970e-01
ENSMUSG00000050967	Creg2	-2,773240455325101550	2,582593331139308	1,01345863619650e-02	1,21474278199663e-01
ENSMUSG00000030000	Add2	-3,162327975008423220	1,889956740870808	1,02095520803856e-02	1,22196240854303e-01
ENSMUSG00000026669	Mcm10	-1,935733276833568883	2,049402352617261	1,02166034335802e-02	1,22196240854303e-01
ENSMUSG00000040723	Rcsd1	-1,354168408760316966	5,370400805309661	1,02416840337317e-02	1,22346581086843e-01
ENSMUSG00000029119	Man2b2	0,674094748225590124	6,222368060933132	1,02509837081408e-02	1,22346581086843e-01
ENSMUSG00000046311	Zfp62	0,675656199049280759	6,278193480898490	1,02703842869101e-02	1,22447865371780e-01
ENSMUSG00000003206	Ebi3	0,941028958692941675	5,750745314125026	1,02889685093165e-02	1,22470141679795e-01
ENSMUSG00000041754	Trem3	-1,946862339416449705	3,756100621756184	1,02940853555617e-02	1,22470141679795e-01
ENSMUSG00000026832	Cytip	0,547693115148744636	8,768096055172126	1,03541569128936e-02	1,23020041792777e-01
ENSMUSG00000033102	Cdc14b	2,443758653513778079	5,029636450507031	1,03622372309630e-02	1,23020041792777e-01
ENSMUSG00000031257	Nox1	2,552974714442115545	4,425423474299886	1,04098182103972e-02	1,23454281715059e-01
ENSMUSG00000027131	Emc4	0,524868146987265916	6,858949215550595	1,05161487861660e-02	1,24508660760596e-01
ENSMUSG00000027845	Dclre1b	0,692945774626876121	6,138136825948537	1,05289486265011e-02	1,24508660760596e-01
ENSMUSG00000078921	Tgtp2	-1,403076233997067712	3,573830683997351	1,05428103000142e-02	1,24508660760596e-01
ENSMUSG00000030161	Gabarapl1	0,931521065993501818	4,564771541297923	1,05489234471036e-02	1,24508660760596e-01
ENSMUSG00000020520	Galnt10	-1,904711482087336982	2,669488221140286	1,05542148483222e-02	1,24508660760596e-01
ENSMUSG00000021131	Erh	-0,567448835147375541	7,056797961067185	1,05948624421526e-02	1,24856892582469e-01
ENSMUSG00000037553	Zdhhc18	-1,525595505791704332	5,237005777882799	1,06439934331312e-02	1,25089590177253e-01
ENSMUSG00000052656	Rnf103	-1,370401851244254177	5,200847285620018	1,06471923718841e-02	1,25089590177253e-01
ENSMUSG00000031428	Zcchc18	0,607480282151688478	7,205088343693968	1,06585601296707e-02	1,25089590177253e-01
ENSMUSG00000039264	Gimap3	-1,828687569682648117	3,827652377561518	1,06592074346603e-02	1,25089590177253e-01
ENSMUSG00000039981	Zc3h12d	0,621005665548833852	7,064559451568032	1,07556628191100e-02	1,26089635493829e-01
ENSMUSG00000035311	Gnptab	-1,222859381503089038	5,217391659734147	1,08672322201830e-02	1,27246364533975e-01
ENSMUSG00000027787	Nmd3	0,534416277695909603	6,801567957073278	1,08770178793192e-02	1,27246364533975e-01
ENSMUSG00000020654	Adcy3	-3,077071240546140896	3,368621269960669	1,08972255304703e-02	1,27349972110778e-01
ENSMUSG00000024007	Ppil1	-0,851633777342364229	5,117240053322022	1,09091408786448e-02	1,27356557250277e-01
ENSMUSG00000085112	A530072M11Rik	2,176636067263514107	1,415534916035686	1,09517461462537e-02	1,27616947241707e-01
ENSMUSG00000002835	Chaf1a	-2,060190699615719545	2,817553408540695	1,09541955783727e-02	1,27616947241707e-01
ENSMUSG00000000711	Rab5b	0,764316874732033247	5,425047559072228	1,10497218193982e-02	1,28596295738411e-01
ENSMUSG00000036777	Anln	-2,937458407417076423	3,162665667875173	1,11168069586443e-02	1,29242960900550e-01
ENSMUSG00000074170	Plekhf1	2,429762753467944680	3,565673572879151	1,11523435310433e-02	1,29521886205771e-01
ENSMUSG00000005125	Ndrg1	-2,368431598505918334	2,400692235368520	1,11657452613456e-02	1,29543429252364e-01
ENSMUSG00000023019	Gpd1	3,403383424148664460	0,440071610978381	1,12279324448156e-02	1,30094489020860e-01
ENSMUSG00000051786	Tubgcp6	1,133503669962423466	4,688986084803632	1,12447970187036e-02	1,30094489020860e-01
ENSMUSG00000004655	Aqp1	-1,566039290954692520	3,210449838044959	1,12490499177308e-02	1,30094489020860e-01
ENSMUSG00000026377	Nifk	-0,649187071424070616	6,185650513592567	1,12596264229660e-02	1,30094489020860e-01
ENSMUSG00000029415	Sdad1	-0,880916040926848387	5,101174859356195	1,12847656357371e-02	1,30250808299727e-01
ENSMUSG00000042548	Asxl1	-0,804595176471590845	6,022901510113138	1,14179881847987e-02	1,31426451753009e-01
ENSMUSG00000032294	Pkm	-0,572256862811664102	9,160889215642099	1,14208042788571e-02	1,31426451753009e-01
ENSMUSG00000020393	Kremen1	1,498456401665662296	4,217367078297906	1,14217657954527e-02	1,31426451753009e-01
ENSMUSG00000063529	Stmnd1	2,588127372172789098	2,471373218283285	1,14546419110150e-02	1,31669700409505e-01
ENSMUSG00000071650	Ganab	0,595162279055105992	9,084909790092700	1,15057057864306e-02	1,32089275528401e-01
ENSMUSG00000025630	Hprt	0,544394295216271473	6,961169188607557	1,15151276953866e-02	1,32089275528401e-01
ENSMUSG00000006378	Gcat	1,261925367298594169	4,656712862496188	1,15264641003926e-02	1,32089275528401e-01
ENSMUSG00000030282	Cmas	-0,957579361208422686	6,890863458042565	1,15566696441051e-02	1,32300282384913e-01
ENSMUSG00000056602	Fry	-1,620083464063905243	3,498327114659268	1,15839857368322e-02	1,32477814456188e-01
ENSMUSG00000030598	Fbxo17	1,442715568538232906	3,822272205546163	1,16908776449072e-02	1,33564110283313e-01
ENSMUSG00000045193	Cirbp	0,619063986227962104	6,419606328277617	1,17350583538647e-02	1,33932471690750e-01
ENSMUSG00000037331	Larp1	-1,191326594197269495	6,147831629152690	1,17635268670914e-02	1,34120943010059e-01
ENSMUSG00000030447	Cyfip1	-0,665256058500202418	6,022677090908339	1,18239962586794e-02	1,34673516777791e-01
ENSMUSG00000032184	Lysmd2	-3,180687484020412459	1,073611038404492	1,18513460362622e-02	1,34781534596999e-01
ENSMUSG00000033557	Fam20b	0,867543957166789448	5,467305896288997	1,18575073221533e-02	1,34781534596999e-01
ENSMUSG00000027533	Fabp5	-1,820023687056891104	3,270665963749951	1,19292045336217e-02	1,35338599391400e-01
ENSMUSG00000068874	Selenbp1	2,049431836898593318	3,245183775279452	1,19306421961043e-02	1,35338599391400e-01
ENSMUSG00000000538	Tom1l2	0,903790690018590137	5,756719265362645	1,19878339088653e-02	1,35748276428552e-01
ENSMUSG00000041762	Gpr155	0,604786939049435590	7,938019341678683	1,19909565862104e-02	1,35748276428552e-01
ENSMUSG00000028343	Erp44	-0,555342144966290974	9,272061255102990	1,20088401490836e-02	1,35813687129605e-01
ENSMUSG00000033629	Hacd3	0,854766466457493990	6,521650898814634	1,20219331155211e-02	1,35824841513626e-01
ENSMUSG00000024399	Ltb	-1,220460664114569216	6,062364767548170	1,20352944432208e-02	1,35839002372731e-01
ENSMUSG00000041297	Cdk13	-1,770278393215291457	3,898829223977955	1,20832184539531e-02	1,36149170445961e-01
ENSMUSG00000000861	Bcl11a	-2,835912001165852736	2,292257915168324	1,20870464180566e-02	1,36149170445961e-01
ENSMUSG00000032555	Topbp1	-0,841985503291553083	5,277210863814127	1,22006596454292e-02	1,37291073783421e-01
ENSMUSG00000036502	Tmem255a	1,978763291097154209	4,742857760637969	1,22657838297231e-02	1,37885599985634e-01
ENSMUSG00000018501	Ncor1	-0,966474453278188594	6,642141515135161	1,23144923344335e-02	1,38294584084094e-01
ENSMUSG00000031112	Stk26	-1,308589814132439910	3,889628841341376	1,23456907521159e-02	1,38506304547988e-01
ENSMUSG00000038181	Chpf2	0,665220433833444647	6,804051599785047	1,24168246061717e-02	1,39029121348868e-01
ENSMUSG00000026383	Epb4.1l5	3,366691440311735395	2,142131420517929	1,24170763518643e-02	1,39029121348868e-01
ENSMUSG00000001525	Tubb5	-0,623243138961632637	6,316298946954098	1,24712266398994e-02	1,39496203063840e-01
ENSMUSG00000046179	E2f8	-1,659974421600587169	2,922485893799890	1,24907114582840e-02	1,39574991882956e-01
ENSMUSG00000025262	Fam120c	2,078985795995417885	2,149987261162483	1,25832195016622e-02	1,40357408759084e-01
ENSMUSG00000072772	Grcc10	0,603315011661717415	6,379997297270489	1,25857521358088e-02	1,40357408759084e-01
ENSMUSG00000022594	Lynx1	1,196328443293673160	4,393455048454371	1,26305445418164e-02	1,40717059796065e-01
ENSMUSG00000036606	Plxnb2	0,930334777932670276	5,550839698472200	1,27255227981439e-02	1,41623612993583e-01
ENSMUSG00000078122	F630028O10Rik	-2,204039656052105389	3,371899045421817	1,27371624485716e-02	1,41623612993583e-01
ENSMUSG00000078681	Tm2d3	0,608431984582430752	6,570299191747804	1,29291244096740e-02	1,43615689853597e-01
ENSMUSG00000028124	Gclm	-1,022631342079962646	5,280726265101265	1,29522181598849e-02	1,43729906563550e-01
ENSMUSG00000030678	Maz	-1,634806160502327188	3,911021164077550	1,29742599179359e-02	1,43798792209981e-01
ENSMUSG00000036057	Ptpn23	2,181171593519880769	1,874734257600748	1,29840606568064e-02	1,43798792209981e-01
ENSMUSG00000017652	Cd40	1,221402976442611088	4,334539609741643	1,30647321745194e-02	1,44474428244233e-01
ENSMUSG00000022969	Il10rb	0,510402112662585616	7,576740408388879	1,30708213448522e-02	1,44474428244233e-01
ENSMUSG00000030946	Lhpp	1,148475703625875033	4,201913068314025	1,30858023204906e-02	1,44497653773213e-01
ENSMUSG00000048920	Fkrp	0,906888843244835430	4,613430981520818	1,31908498544052e-02	1,45514399721310e-01
ENSMUSG00000029860	Zyx	-0,691202327000391858	6,792218338221222	1,32135256175553e-02	1,45621359433549e-01
ENSMUSG00000103408	Gm37933	3,067118568398073730	0,758511305682873	1,32523186593640e-02	1,45905557447894e-01
ENSMUSG00000038893	Fam117a	0,547345551666284291	6,470352752738485	1,33275622535516e-02	1,46590118551564e-01
ENSMUSG00000047264	Zfp358	0,943107044404904005	4,692588544878475	1,33435352108493e-02	1,46618961303694e-01
ENSMUSG00000000594	Gm2a	-0,500087785336815527	8,282897460131684	1,33563221724196e-02	1,46618961303694e-01
ENSMUSG00000028064	Sema4a	-1,452237668094666700	3,588494829133685	1,34725339408745e-02	1,47667065555387e-01
ENSMUSG00000000157	Itgb2l	-2,084945209656126064	4,469828484591278	1,34781241758371e-02	1,47667065555387e-01
ENSMUSG00000041995	Zbed3	0,898206150561886463	4,772145866861523	1,35086494761928e-02	1,47773164164136e-01
ENSMUSG00000028033	Kcnq5	1,077694614353662983	4,142839545587144	1,35248854455417e-02	1,47773164164136e-01
ENSMUSG00000053101	Gpr141	-2,742762384006407483	2,493587269300459	1,35273232548861e-02	1,47773164164136e-01
ENSMUSG00000068732	Tmem167b	0,678455999850459457	5,969528205043185	1,35477191229859e-02	1,47852004708929e-01
ENSMUSG00000011658	Fuz	0,917952062773095157	4,752764667428234	1,35724759661107e-02	1,47949786257264e-01
ENSMUSG00000003411	Rab3b	1,872602534262425733	4,345989621223905	1,35830537342884e-02	1,47949786257264e-01
ENSMUSG00000052102	Gnpda1	-0,679605117976737727	5,525247909841926	1,36022060875390e-02	1,48014694564598e-01
ENSMUSG00000022469	Rapgef3	0,702191300721273226	7,354395246292179	1,36506494087288e-02	1,48397902826094e-01
ENSMUSG00000039615	Stub1	0,538081666109366918	6,726660147300571	1,36682815848907e-02	1,48445741627192e-01
ENSMUSG00000041859	Mcm3	-0,778272598011355843	5,148817869997218	1,37644162700483e-02	1,49345247711481e-01
ENSMUSG00000032349	Elovl5	0,599852422136021524	6,999981466316478	1,38801450398002e-02	1,50347159420653e-01
ENSMUSG00000031262	Cenpi	-1,679497608681400411	2,867564767734351	1,38835597789283e-02	1,50347159420653e-01
ENSMUSG00000020864	Ankrd40	-1,570229794885366736	5,327437865088849	1,39324241411041e-02	1,50722238009309e-01
ENSMUSG00000039640	Mrpl12	-0,759436811803468004	5,617531680980306	1,39450648947021e-02	1,50722238009309e-01
ENSMUSG00000020652	Cenpo	-1,147530708734865623	4,200414991701221	1,40994417957235e-02	1,52086191777000e-01
ENSMUSG00000096472	Cdkn2d	-0,797996688645812635	4,945001548500934	1,41222940609879e-02	1,52086191777000e-01
ENSMUSG00000039304	Tnfsf10	0,828112761775103290	5,173569324578447	1,41313941401671e-02	1,52086191777000e-01
ENSMUSG00000004071	Cdip1	0,592745860504993893	6,627726943966148	1,41366930198481e-02	1,52086191777000e-01
ENSMUSG00000021356	Irf4	0,716414526830722598	8,705148444560033	1,41509387681372e-02	1,52086191777000e-01
ENSMUSG00000053436	Mapk14	-1,022935658447275742	5,984759111052699	1,41587307449247e-02	1,52086191777000e-01
ENSMUSG00000046070	Igfals	3,635846689257510977	0,991102116570897	1,41661529910834e-02	1,52086191777000e-01
ENSMUSG00000041360	D19Bwg1357e	-0,660654805101348441	5,604866988429231	1,42222698604861e-02	1,52542682184315e-01
ENSMUSG00000022048	Dpysl2	-1,985723808065595675	1,547991278793685	1,42981634396261e-02	1,53210215500635e-01
ENSMUSG00000035778	Ggta1	0,752310961032425451	7,201630917338000	1,43553387804487e-02	1,53676093299479e-01
ENSMUSG00000060550	H2-Q7	-0,724857326182050121	9,708020546667848	1,43908643918103e-02	1,53909540144633e-01
ENSMUSG00000036169	Sostdc1	2,259486738641952819	2,337368594458543	1,44569097052356e-02	1,54468638079084e-01
ENSMUSG00000061882	Ccdc62	2,595411149476684720	2,111867944429922	1,45009815378527e-02	1,54792114056298e-01
ENSMUSG00000066415	Msl2	-1,186832828671056106	4,898254721003311	1,45630929659098e-02	1,55307357399755e-01
ENSMUSG00000027347	Rasgrp1	-3,465221272750896198	2,904654472549067	1,45787006745229e-02	1,55326156569299e-01
ENSMUSG00000009894	Snap47	0,685237357954386228	5,791479232041886	1,46704643840892e-02	1,56155540725898e-01
ENSMUSG00000054237	Fra10ac1	1,092261928386299985	3,915136812484962	1,46905411057479e-02	1,56221024327380e-01
ENSMUSG00000029730	Mcm7	-0,854503724727835201	5,535311718611370	1,47319939022015e-02	1,56513484459090e-01
ENSMUSG00000028291	Akirin2	-1,895562672389363046	3,949627768426007	1,47714825532068e-02	1,56662176260214e-01
ENSMUSG00000028581	Laptm5	-0,911069039879037978	8,806598984576310	1,47739176827977e-02	1,56662176260214e-01
ENSMUSG00000026536	Mnda	0,594985213383557809	7,169847243867109	1,48326769521644e-02	1,57136735341201e-01
ENSMUSG00000032519	Slc25a38	-0,774604956289636215	5,349990609631195	1,48765701528344e-02	1,57335810890122e-01
ENSMUSG00000074733	5830428H23Rik	0,983778826355859226	4,796047395941758	1,48795164769070e-02	1,57335810890122e-01
ENSMUSG00000029552	Tes	-0,629106336539818622	6,007995003677559	1,49368229825614e-02	1,57792307641107e-01
ENSMUSG00000029366	Dck	-0,699768961098610864	5,334368473190888	1,49508176328101e-02	1,57792307641107e-01
ENSMUSG00000029007	Agtrap	0,888695315122542295	5,089283021032355	1,50018675888273e-02	1,58182286164524e-01
ENSMUSG00000040616	Tmem51	-3,110487566091621581	1,428790929953055	1,50254778993238e-02	1,58261296791577e-01
ENSMUSG00000026893	Gca	0,704347935060800623	5,442744401335822	1,50375739709262e-02	1,58261296791577e-01
ENSMUSG00000067851	Arfgef1	-1,249422791539768207	6,249391992975452	1,51652915436952e-02	1,59241389305960e-01
ENSMUSG00000030825	Hsd17b14	2,652985951523716857	1,754908463125005	1,51714007354731e-02	1,59241389305960e-01
ENSMUSG00000052776	Oas1a	-1,883018096783539042	1,850278430167857	1,51732815017445e-02	1,59241389305960e-01
ENSMUSG00000021177	Tdp1	-0,944977613533648952	4,861415195098101	1,53867054632350e-02	1,61330325786948e-01
ENSMUSG00000033417	Cacul1	0,870723133179305053	4,843102953078299	1,54023903661132e-02	1,61343993947175e-01
ENSMUSG00000031015	Swap70	0,577114506386151360	8,439899341210088	1,55163611902801e-02	1,62288811576524e-01
ENSMUSG00000034707	Gns	0,584251606927010059	6,723082547161903	1,55215166076844e-02	1,62288811576524e-01
ENSMUSG00000056201	Cfl1	-0,501862078261112066	8,820657773307374	1,55536855298175e-02	1,62473741116409e-01
ENSMUSG00000066357	Wdr6	0,546475006378581374	6,646337579499292	1,55877248002244e-02	1,62677846077877e-01
ENSMUSG00000090891	D6Ertd527e	3,039410304114790851	2,198927742943919	1,56570271151380e-02	1,63249244614065e-01
ENSMUSG00000029430	Ran	-0,516186351573586388	7,439269146131372	1,56937724936392e-02	1,63480439745718e-01
ENSMUSG00000015745	Plekho1	-1,375331467059902169	3,853191202139817	1,57095257374087e-02	1,63492735851566e-01
ENSMUSG00000023942	Slc29a1	-1,462967444346776169	3,815875741694403	1,57991664490883e-02	1,64244858869004e-01
ENSMUSG00000019876	Pkib	1,785782887858053503	2,672732082198206	1,58110747462808e-02	1,64244858869004e-01
ENSMUSG00000035765	Dym	0,592366477427189508	6,028938594844166	1,58265633941873e-02	1,64253667640506e-01
ENSMUSG00000018965	Ywhah	-0,479043295980371708	7,313583797341687	1,58633152965881e-02	1,64482933745307e-01
ENSMUSG00000021262	Evl	-1,661845344312065986	2,822257299088828	1,59033625994398e-02	1,64745914130300e-01
ENSMUSG00000054277	Arfgap3	0,588124105958243826	7,980630066001195	1,60252234052271e-02	1,65781900111216e-01
ENSMUSG00000071552	Tigit	-1,784585765096771803	3,257003004293676	1,60488304027029e-02	1,65781900111216e-01
ENSMUSG00000004709	Cd244	-2,208116972474719830	1,692679951397926	1,60687865214418e-02	1,65781900111216e-01
ENSMUSG00000025314	Ptprj	-1,365810996431612079	3,724765015984677	1,60810174209643e-02	1,65781900111216e-01
ENSMUSG00000008843	Cldn13	-2,606659540698787580	3,000066051135696	1,60916400887911e-02	1,65781900111216e-01
ENSMUSG00000040813	Tex264	0,612167615645997532	5,734016139075650	1,60920304145747e-02	1,65781900111216e-01
ENSMUSG00000037526	Atg14	1,276186905269429017	4,342878563762552	1,61543853927884e-02	1,66271605249259e-01
ENSMUSG00000066880	Zfp617	0,944538109571640971	4,780361673123708	1,61888988048329e-02	1,66474111541174e-01
ENSMUSG00000021714	Cenpk	-1,754164146654259016	2,302422783994131	1,62561544053970e-02	1,67012633950686e-01
ENSMUSG00000058587	Tmod3	-0,543075107112929389	6,452842874366037	1,63347910001633e-02	1,67600244672565e-01
ENSMUSG00000032633	Flcn	0,651864471131582746	5,488947863226682	1,63432273528644e-02	1,67600244672565e-01
ENSMUSG00000023940	Sgol1	-1,769705990793032369	2,730853292018878	1,63653563270513e-02	1,67673911080537e-01
ENSMUSG00000038421	Fcrla	0,485920828896757695	8,832367564263535	1,64126779109730e-02	1,67879835727240e-01
ENSMUSG00000005465	Il27ra	-2,108684237810938278	2,403864541157820	1,64153828142243e-02	1,67879835727240e-01
ENSMUSG00000019992	Mtfr2	-2,525429848644778374	2,128164809838436	1,64392048984763e-02	1,67921253934769e-01
ENSMUSG00000063193	Cd300lb	-2,168069383320429644	3,205290255059293	1,64493678647215e-02	1,67921253934769e-01
ENSMUSG00000070737	Gm12942	0,867337645737601859	5,297733885874885	1,65153276485057e-02	1,68291502102870e-01
ENSMUSG00000005505	Kbtbd4	0,805114928947482933	6,043583013182605	1,65262166332061e-02	1,68291502102870e-01
ENSMUSG00000022584	Ly6c2	0,799273161234244078	12,602069353197463	1,65306386770089e-02	1,68291502102870e-01
ENSMUSG00000022940	Pigp	0,859848137462333462	5,145351411271059	1,66483280796689e-02	1,69335986152135e-01
ENSMUSG00000026193	Fn1	-1,135096548164258978	4,677721836324657	1,66676774612808e-02	1,69379233186693e-01
ENSMUSG00000003810	Mast2	-1,954208548896807063	3,720828416712687	1,67606628973092e-02	1,70170024475033e-01
ENSMUSG00000019370	Calm3	-0,564385439419869739	6,529635281556946	1,68173776250570e-02	1,70591464353992e-01
ENSMUSG00000073096	Lrrc61	1,342949794152678678	3,651171972454292	1,69203822666407e-02	1,71481272492721e-01
ENSMUSG00000027257	Pacsin3	2,997743083986758261	2,437759741615426	1,69500018575550e-02	1,71565786318126e-01
ENSMUSG00000022749	Tbc1d23	1,180958334911008656	4,705768439498113	1,69593062685446e-02	1,71565786318126e-01
ENSMUSG00000056211	R3hdm1	0,723939002178345725	5,552020155153617	1,71237469328292e-02	1,72874599020809e-01
ENSMUSG00000040990	Sh3kbp1	-0,687226678478623287	6,533937221619955	1,71324944283013e-02	1,72874599020809e-01
ENSMUSG00000022651	Retnlg	-2,057507348031051730	6,595053053359779	1,71393138789540e-02	1,72874599020809e-01
ENSMUSG00000015377	Dennd6b	1,330897132535270533	3,806823163733619	1,71503189865550e-02	1,72874599020809e-01
ENSMUSG00000020190	Mknk2	-1,571778728616146648	5,349188779540058	1,71850529299023e-02	1,73069217971789e-01
ENSMUSG00000024066	Xdh	-1,249166699089006682	4,009484006104153	1,73216641567863e-02	1,74288565179359e-01
ENSMUSG00000024963	Dnajc4	0,880794973089913058	4,921580895900481	1,74345991595235e-02	1,75149030561913e-01
ENSMUSG00000021794	Glud1	-1,023234113497846876	5,772469824158883	1,74478546272009e-02	1,75149030561913e-01
ENSMUSG00000106918	Mrpl33	-0,765346772603611725	5,327014267980024	1,74540169505498e-02	1,75149030561913e-01
ENSMUSG00000034674	Tdg	-0,734234916245188329	5,596646602985555	1,74926287028996e-02	1,75379625931931e-01
ENSMUSG00000050567	Maml1	-1,776395654589348228	2,904559651567265	1,75343920642551e-02	1,75641379079355e-01
ENSMUSG00000027599	Armc1	-0,620032498619957462	5,971138091116409	1,75805779129306e-02	1,75946925606752e-01
ENSMUSG00000002007	Srpk3	-1,279478118050353386	4,005411366557675	1,76036068844798e-02	1,76020379355596e-01
ENSMUSG00000029104	Htt	-1,441042834310562348	4,077640230493369	1,76924402002000e-02	1,76696740272826e-01
ENSMUSG00000018001	Cyth3	3,108449548042020005	3,386430356890112	1,77252310422084e-02	1,76696740272826e-01
ENSMUSG00000018340	Anxa6	-0,467302144277794873	8,313881640860327	1,77285072779774e-02	1,76696740272826e-01
ENSMUSG00000030530	Furin	-1,717586674689683068	4,141886926848743	1,77342481100991e-02	1,76696740272826e-01
ENSMUSG00000030172	Erc1	1,143578265956828544	4,123771466602396	1,78553849943628e-02	1,77745842281949e-01
ENSMUSG00000048731	Ggnbp1	1,707811352462244248	2,010118023404909	1,78898437545600e-02	1,77930990321284e-01
ENSMUSG00000029672	Fam3c	-1,750393668213205300	3,243201680747547	1,79111192029693e-02	1,77984806322509e-01
ENSMUSG00000026305	Lrrfip1	-0,577863832565284063	6,217304407012573	1,79339967715805e-02	1,78054433433949e-01
ENSMUSG00000031239	Itm2a	2,134680817502752959	4,328228252094522	1,79952571240227e-02	1,78488689559811e-01
ENSMUSG00000098090	2700099C18Rik	-2,043414597391453924	1,616287583378435	1,80095549141372e-02	1,78488689559811e-01
ENSMUSG00000028494	Plin2	-1,168776869122758910	5,478950278842133	1,80504296327801e-02	1,78627764219032e-01
ENSMUSG00000041977	Arhgef11	1,096161187489085975	4,671598839727209	1,80554313775187e-02	1,78627764219032e-01
ENSMUSG00000041415	Dicer1	-1,002338219378365647	5,261365772548272	1,80753710817649e-02	1,78667478560635e-01
ENSMUSG00000001833	Sept7	0,472304456606951639	7,859882393326528	1,81487674383436e-02	1,79235054481318e-01
ENSMUSG00000006304	Arpc2	-0,487114052628456418	8,689882866979929	1,81718655124631e-02	1,79305329097910e-01
ENSMUSG00000048120	Entpd1	0,510967748160765289	8,442804076821812	1,83478133031566e-02	1,80882352766357e-01
ENSMUSG00000032370	Lactb	-0,778928688494416321	4,908733888990822	1,85444399204632e-02	1,82660291016397e-01
ENSMUSG00000025702	March8	0,864519973801117780	5,093798901079857	1,85890366570081e-02	1,82920336015383e-01
ENSMUSG00000028796	Phc2	-1,463887716201323741	4,261937020017546	1,86034498077861e-02	1,82920336015383e-01
ENSMUSG00000078815	Cacng6	-1,386745533837385524	3,822509702290595	1,86345713329965e-02	1,83065898235453e-01
ENSMUSG00000079659	Tmem243	-1,706356706090648601	4,119312191549424	1,86882697036772e-02	1,83432806479050e-01
ENSMUSG00000041488	Stx3	1,574901140456512083	3,322080238165123	1,87192534620394e-02	1,83576315201591e-01
ENSMUSG00000005442	Cic	0,748255848556266367	4,937744422078604	1,87485638866768e-02	1,83646498543019e-01
ENSMUSG00000040006	Ginm1	0,573542768084102983	6,331003162967352	1,87591485275247e-02	1,83646498543019e-01
ENSMUSG00000067787	Blcap	1,038826305518545157	4,312486114998419	1,87773126326821e-02	1,83664054425510e-01
ENSMUSG00000058638	Zfp110	0,527028703489274886	6,662147218798817	1,88750173232774e-02	1,84458901872691e-01
ENSMUSG00000054509	Parp4	1,132945448562243884	4,228864717092858	1,88984590584113e-02	1,84527251676516e-01
ENSMUSG00000068227	Il2rb	-3,027364655616518796	5,375859862676766	1,89369971465444e-02	1,84742757380071e-01
ENSMUSG00000029516	Cit	-1,623947456275232515	2,379952579165231	1,89678680257662e-02	1,84883154979210e-01
ENSMUSG00000027368	Dusp2	-2,247283908807671704	3,060469747642956	1,89922984759250e-02	1,84960587327606e-01
ENSMUSG00000043832	Clec4a3	-1,768911410657170169	2,333668259196831	1,90523131535874e-02	1,85363096907802e-01
ENSMUSG00000051373	Ppapdc3	3,726614756952416840	1,684512628380723	1,90717210456605e-02	1,85363096907802e-01
ENSMUSG00000013584	Aldh1a2	-3,112713712373783803	3,885011170819886	1,90831960895366e-02	1,85363096907802e-01
ENSMUSG00000032322	Pstpip1	-2,029575943916524405	3,490182638541033	1,91079986597583e-02	1,85443457581167e-01
ENSMUSG00000032560	Dnajc13	0,767212102844949229	6,219132699182533	1,92181695197010e-02	1,86278174770484e-01
ENSMUSG00000021710	Nln	-1,179753504450699486	4,323978666390722	1,92272151158054e-02	1,86278174770484e-01
ENSMUSG00000020087	Tysnd1	-1,348856952534797760	5,300611718500886	1,93721050574958e-02	1,87519971216605e-01
ENSMUSG00000040596	Pogk	0,984267049167403818	4,352207641931029	1,94613315483076e-02	1,88221274690055e-01
ENSMUSG00000031264	Btk	-0,527439279058724342	6,774875968602838	1,95351573534087e-02	1,88678515557077e-01
ENSMUSG00000048031	Fcrl5	-2,476054333850306044	3,199517936943540	1,95564649316353e-02	1,88678515557077e-01
ENSMUSG00000089898	Gm14199	2,004168088823569782	2,212940128675234	1,95590617339229e-02	1,88678515557077e-01
ENSMUSG00000029071	Dvl1	-1,393699629505627202	4,994457700820068	1,95785470256542e-02	1,88704226014446e-01
ENSMUSG00000027331	Knstrn	-1,343774215895995772	3,406787389892338	1,96291732300062e-02	1,89029780658747e-01
ENSMUSG00000036452	Arhgap26	-1,669033226766573730	2,835298782816446	1,97254635183519e-02	1,89794146837385e-01
ENSMUSG00000029471	Camkk2	-1,809654392907593667	3,139763941753174	1,97896367958059e-02	1,90157479590640e-01
ENSMUSG00000005936	Kctd20	-0,474802932518995358	6,859528428873760	1,97971241787920e-02	1,90157479590640e-01
ENSMUSG00000035042	Ccl5	-1,643280051128526598	2,463298818497832	1,98309238271085e-02	1,90285137710611e-01
ENSMUSG00000029452	Tmem116	2,447982611042022860	1,343057415211682	1,98580548320991e-02	1,90285137710611e-01
ENSMUSG00000029465	Arpc3	-0,614758083609456163	7,052500390095366	1,98612974649368e-02	1,90285137710611e-01
ENSMUSG00000033554	Dph5	-0,874351848661825137	4,642496335844875	1,99284144530357e-02	1,90653095673307e-01
ENSMUSG00000024187	Itfg3	-0,934916227104007347	4,632625706214538	1,99336911689802e-02	1,90653095673307e-01
ENSMUSG00000064220	Hist2h2aa1	-0,565095877483468900	6,603761528012673	2,00281267125351e-02	1,91393146156671e-01
ENSMUSG00000014504	Srp19	-0,556401231825168541	7,614905099145592	2,00869759894326e-02	1,91792156276974e-01
ENSMUSG00000039473	Ubn1	-1,056827987633458310	5,898981042603054	2,01074697269716e-02	1,91824577267767e-01
ENSMUSG00000037486	Asxl2	0,776361052899751214	5,432821611926745	2,02018016661136e-02	1,92560758616931e-01
ENSMUSG00000037936	Scarb1	-2,251309263520270498	2,965920072214314	2,02274746183771e-02	1,92641797744969e-01
ENSMUSG00000071658	Gng3	-3,342964977580283215	2,384674708677679	2,03967276595450e-02	1,94088963199691e-01
ENSMUSG00000030654	Arl6ip1	-0,474996480986575653	7,238306974800718	2,04233008958732e-02	1,94177129449832e-01
ENSMUSG00000059208	Hnrnpm	-0,494895996427272944	7,578995373729008	2,05065276914494e-02	1,94803331219619e-01
ENSMUSG00000035637	Grhpr	0,989252815240242001	4,282234732863282	2,05613634136791e-02	1,95158998424759e-01
ENSMUSG00000096780	Tmem181b-ps	0,759694321153421281	5,123538453632623	2,06167040855110e-02	1,95518853030725e-01
ENSMUSG00000028795	Ccdc28b	0,878182270963540290	4,661561209861699	2,06856610578523e-02	1,95972502606631e-01
ENSMUSG00000025736	Jmjd8	0,550613227029718044	6,341934862672433	2,07277946116722e-02	1,95972502606631e-01
ENSMUSG00000070332	Trim80	2,192958052197430785	2,069195248013386	2,07461344011637e-02	1,95972502606631e-01
ENSMUSG00000035666	Gtf3c4	-0,965068411615721544	4,885199797351926	2,07509674702035e-02	1,95972502606631e-01
ENSMUSG00000029413	Naaa	-1,145015891271909947	3,795363339069282	2,07518792313644e-02	1,95972502606631e-01
ENSMUSG00000034765	Dusp5	-1,460400291985606058	4,146162026993614	2,07805917943836e-02	1,96078603314710e-01
ENSMUSG00000020585	Laptm4a	0,535475011026947167	8,941027002086381	2,08363745766308e-02	1,96439736449765e-01
ENSMUSG00000030036	Mogs	-1,743299501366619264	6,385065349645489	2,08728421776361e-02	1,96618317708564e-01
ENSMUSG00000020340	Cyfip2	0,468250824360100015	8,700589586853614	2,09436760511935e-02	1,97120051693238e-01
ENSMUSG00000094248	Hist1h2ao	-1,697820257563838142	2,865648446842431	2,09704128774520e-02	1,97206254880246e-01
ENSMUSG00000071226	Cecr2	-1,701549397990168577	3,712157621063570	2,10406352317648e-02	1,97700910104831e-01
ENSMUSG00000036381	P2ry14	1,225239011135518696	5,002544630903784	2,11082955881357e-02	1,98170684688950e-01
ENSMUSG00000019054	Fis1	0,534378213061760476	7,649208544498153	2,11661651007057e-02	1,98547831325098e-01
ENSMUSG00000025499	Hras	-1,254030419730983947	4,697650163682885	2,11841769156929e-02	1,98550777625028e-01
ENSMUSG00000030512	Snrpa1	-0,634527454478567954	5,873767888767793	2,13257317225774e-02	1,99710671281800e-01
ENSMUSG00000039205	Ciz1	0,618789782701100743	5,659309070374799	2,13646517119452e-02	1,99908279863480e-01
ENSMUSG00000029213	Commd8	-0,799033258955529346	4,915080735901928	2,13999088326455e-02	2,00071314327875e-01
ENSMUSG00000026409	Pfkfb2	1,871031509122603964	2,792463884429208	2,15020546902066e-02	2,00858910549066e-01
ENSMUSG00000026080	Chst10	-2,415241927864669513	2,463698134436975	2,15925517407534e-02	2,01530039894643e-01
ENSMUSG00000053957	Gm12474	2,728232350549819163	0,519826440863801	2,16098260088471e-02	2,01530039894643e-01
ENSMUSG00000021952	Xpo4	0,974639686451997056	4,425037746432738	2,16285823841372e-02	2,01537430039564e-01
ENSMUSG00000032679	Cd59a	0,825982007694616382	4,963591501113376	2,16807215861784e-02	2,01847176232385e-01
ENSMUSG00000018160	Med1	0,857027817674032577	5,190946745182032	2,17281811285605e-02	2,01847176232385e-01
ENSMUSG00000032221	Mns1	-2,359813705419073759	2,474559203784220	2,17325299995320e-02	2,01847176232385e-01
ENSMUSG00000041319	Thoc6	-0,794064992288935678	5,031540513485677	2,17337899000553e-02	2,01847176232385e-01
ENSMUSG00000066682	Pilrb2	-1,774596294184427103	2,425549464055614	2,18232484297670e-02	2,02510359084827e-01
ENSMUSG00000023007	Prpf40b	1,146962477049890738	3,736615601264504	2,19899868670298e-02	2,03888977405956e-01
ENSMUSG00000037104	Socs5	3,376063063095853245	1,033222444835187	2,20407158679880e-02	2,03994065418434e-01
ENSMUSG00000026622	Nek2	-1,569684911080085232	3,663139094673554	2,20505008041764e-02	2,03994065418434e-01
ENSMUSG00000026116	Tmem131	-1,234600114804200288	4,637217147431977	2,20689800807969e-02	2,03994065418434e-01
ENSMUSG00000042213	Zfand4	-1,558591129027910194	3,271949904808466	2,20740525374792e-02	2,03994065418434e-01
ENSMUSG00000057113	Npm1	-0,477877628776755381	6,978561280509726	2,21658467874384e-02	2,04673773751664e-01
ENSMUSG00000072437	Nanos1	-1,416191413874628546	3,143236997077939	2,21941958396445e-02	2,04745783123696e-01
ENSMUSG00000027285	Haus2	-1,329216883665053972	4,481479506657473	2,22181604939953e-02	2,04745783123696e-01
ENSMUSG00000022564	Grina	0,559129489087855425	7,620718967782082	2,22283950302756e-02	2,04745783123696e-01
ENSMUSG00000034595	Ppp1r18	-0,600455155075381830	6,080977434036310	2,23159567743543e-02	2,05383690772339e-01
ENSMUSG00000022508	Bcl6	-1,873083104333030269	1,503377733379460	2,23424869446950e-02	2,05459312321749e-01
ENSMUSG00000003458	Ncstn	0,491878958519251674	7,899389140002750	2,23991807259845e-02	2,05589899130147e-01
ENSMUSG00000044456	Rin3	-1,607354677219936967	4,248072664963425	2,24076097022020e-02	2,05589899130147e-01
ENSMUSG00000030538	Cib1	-0,735443712064037913	5,146343027367807	2,24116629500107e-02	2,05589899130147e-01
ENSMUSG00000078453	Abracl	-0,554093585027606528	6,259907786301089	2,24849751856488e-02	2,06093902457348e-01
ENSMUSG00000025823	Pdia4	-0,724600710355276623	12,322055888856603	2,25229412391216e-02	2,06273369601392e-01
ENSMUSG00000044345	Marveld1	-2,573023183932933389	3,028465257575414	2,25849336677674e-02	2,06672406866788e-01
ENSMUSG00000071547	Nt5dc2	-2,088587355276168900	2,741963304547490	2,26255044824850e-02	2,06874926478402e-01
ENSMUSG00000024660	Incenp	-1,142029790805965561	4,486948738116197	2,26487915012012e-02	2,06919211605844e-01
ENSMUSG00000041143	Tmco4	1,221976510448432807	4,179371585155948	2,27092613605295e-02	2,07191638503533e-01
ENSMUSG00000032577	Mapkapk3	-0,771320961013936657	5,355388812772225	2,27155464265394e-02	2,07191638503533e-01
ENSMUSG00000029629	Phf14	-0,887284029922743023	4,441602141535195	2,27495233528076e-02	2,07332983342931e-01
ENSMUSG00000024725	Ostf1	-0,616356164494144210	7,198774639723351	2,27746484031504e-02	2,07393490612779e-01
ENSMUSG00000062352	Itgb1bp1	-0,612994926697728149	5,663253044888720	2,28649508741574e-02	2,07833553033763e-01
ENSMUSG00000031875	Cmtm3	-1,967381950737346452	2,380417706176551	2,28779875430672e-02	2,07833553033763e-01
ENSMUSG00000044676	Zfp612	3,357416031410894508	2,143665874813279	2,28785487117120e-02	2,07833553033763e-01
ENSMUSG00000018932	Map2k3	-0,577055382841601849	6,735682275959832	2,29499880649842e-02	2,08235170974908e-01
ENSMUSG00000063522	2010109I03Rik	1,470883338008277752	3,351994985733164	2,29801060832415e-02	2,08235170974908e-01
ENSMUSG00000039774	Galnt12	-1,330219306281125835	3,819625770524217	2,29931204380133e-02	2,08235170974908e-01
ENSMUSG00000030742	Lat	-2,230040234990166681	2,182882448726298	2,30015065385654e-02	2,08235170974908e-01
ENSMUSG00000046034	Otulin	-1,660458941926860055	5,034501644887621	2,30155639547987e-02	2,08235170974908e-01
ENSMUSG00000036819	Jmjd4	1,265122929207324054	3,473177879362376	2,31268325752863e-02	2,09073275311956e-01
ENSMUSG00000039943	Plcb4	-2,615060577318712109	2,021822575806426	2,31463719120869e-02	2,09081438391065e-01
ENSMUSG00000093930	Hmgcs1	-1,092922711967751814	4,734657702021948	2,33476467188186e-02	2,10729886193424e-01
ENSMUSG00000026830	Ermn	1,641524831061034639	4,824816646877293	2,34446614768917e-02	2,11408724856102e-01
ENSMUSG00000060012	Kif13b	1,248838395486195463	3,947618196898942	2,34605457211736e-02	2,11408724856102e-01
ENSMUSG00000057948	Unc13d	0,587473260069369618	5,854690277384940	2,34871534048973e-02	2,11441757795784e-01
ENSMUSG00000033880	Lgals3bp	0,489872799355785260	7,322583034348519	2,35283167136621e-02	2,11441757795784e-01
ENSMUSG00000043807	Ly6g5b	-2,131979595621485757	1,562496994659575	2,35335763182847e-02	2,11441757795784e-01
ENSMUSG00000033653	Vps8	0,918279044667086763	4,866900554032660	2,35395984924623e-02	2,11441757795784e-01
ENSMUSG00000045039	Megf8	2,323098628045053626	2,943898672606746	2,35776464640417e-02	2,11614092544067e-01
ENSMUSG00000025647	Shisa5	0,464706188737156523	9,908093227133948	2,36378260316995e-02	2,11896970977631e-01
ENSMUSG00000056076	Eif3b	-0,456455659934317914	8,113944960364137	2,36469389129150e-02	2,11896970977631e-01
ENSMUSG00000038213	Tapbpl	0,453772785497970066	8,305596177576630	2,38503545689479e-02	2,13528957041963e-01
ENSMUSG00000046897	Zfp740	0,637396377803937875	6,397907096314531	2,38752089502223e-02	2,13528957041963e-01
ENSMUSG00000057219	Armc7	-0,769915495051586296	4,869667198800395	2,38861610738626e-02	2,13528957041963e-01
ENSMUSG00000003380	Rabac1	0,563506845283038071	9,152799098537995	2,39740578069699e-02	2,14144072083117e-01
ENSMUSG00000001942	Siae	0,827996608915556043	5,776578461588553	2,41611807775204e-02	2,15457953916318e-01
ENSMUSG00000000056	Narf	-0,554567686971068508	6,006170720369483	2,41740767550365e-02	2,15457953916318e-01
ENSMUSG00000022389	Tef	0,717020570816279235	5,067966580089354	2,41787649505878e-02	2,15457953916318e-01
ENSMUSG00000086324	Gm15564	1,365033438341566541	3,814511464785747	2,42415043360992e-02	2,15728528363316e-01
ENSMUSG00000045763	Basp1	-2,073127776534908318	4,984131149033076	2,42652166435405e-02	2,15728528363316e-01
ENSMUSG00000036046	5031439G07Rik	-1,123618577442092370	6,265385382392629	2,42668154732601e-02	2,15728528363316e-01
ENSMUSG00000026955	Sapcd2	-1,451911058624349327	2,787963326753349	2,43001463551013e-02	2,15853794107587e-01
ENSMUSG00000038546	Ranbp9	-1,255508573874610345	3,603572083705079	2,43376702781165e-02	2,16016078204263e-01
ENSMUSG00000039745	Htatip2	0,539709499003443782	6,976010121698886	2,44579359629102e-02	2,16911923769083e-01
ENSMUSG00000040296	Ddx58	0,615447285736926752	6,820759038712469	2,45983185857174e-02	2,17932061351098e-01
ENSMUSG00000034317	Trim59	-0,736612362421146916	5,355551458034352	2,46118122588324e-02	2,17932061351098e-01
ENSMUSG00000041729	Coro2b	0,666358948057313660	5,745655047092302	2,47223674189654e-02	2,18600784386321e-01
ENSMUSG00000072693	Gm10401	-1,794193166256075278	2,130475555932878	2,47390911223675e-02	2,18600784386321e-01
ENSMUSG00000073902	Gm1966	0,548611799172933567	6,143611638205493	2,47457880533583e-02	2,18600784386321e-01
ENSMUSG00000035011	Zbtb7a	0,509073916113243152	6,499663182796494	2,48234311703585e-02	2,19114141857004e-01
ENSMUSG00000040434	Gyltl1b	0,911575566697675588	4,513806460362737	2,48933553426337e-02	2,19558611312113e-01
ENSMUSG00000061666	Gdpd1	3,343366013311130480	2,568085808826756	2,49277041990580e-02	2,19688855781015e-01
ENSMUSG00000029229	Chic2	-1,006232626603572600	5,269414459762046	2,49721540246151e-02	2,19750932552016e-01
ENSMUSG00000004455	Ppp1cc	-0,564579250107870578	7,681273922266461	2,49739227207256e-02	2,19750932552016e-01
ENSMUSG00000000085	Scmh1	2,306077865108153269	3,210858520727283	2,50542189873679e-02	2,20284704403825e-01
ENSMUSG00000040410	Fbxl4	0,822929663169395642	5,007255851834318	2,51047808900477e-02	2,20556410967459e-01
ENSMUSG00000060261	Gtf2i	0,644905498765651730	5,683642088561091	2,51694614663916e-02	2,20917914456870e-01
ENSMUSG00000038332	Sesn1	1,284141694364169251	6,235855695055813	2,51853117559797e-02	2,20917914456870e-01
ENSMUSG00000020964	Sel1l	0,577440931516865485	11,758023001684604	2,52548526775480e-02	2,21354837647977e-01
ENSMUSG00000026526	Fh1	-0,615245559367212036	5,633164172904778	2,53060339429009e-02	2,21529214097289e-01
ENSMUSG00000025993	Slc40a1	-1,539909297946135291	4,509992057115017	2,53257436988173e-02	2,21529214097289e-01
ENSMUSG00000035678	Tnfsf9	-2,555990864152991815	1,992731404064374	2,53531555561993e-02	2,21529214097289e-01
ENSMUSG00000003418	St8sia6	0,907634044331029455	7,403460779810564	2,53537312506390e-02	2,21529214097289e-01
ENSMUSG00000040746	Rnf167	0,449182545061996397	7,744426410192362	2,54008799334003e-02	2,21768460679235e-01
ENSMUSG00000032892	Rangrf	-1,683701915250143344	2,506142632776802	2,55227415237043e-02	2,22659126869703e-01
ENSMUSG00000030337	Vamp1	0,683043963360198902	5,150371382579380	2,56403962122482e-02	2,23511736678486e-01
ENSMUSG00000036905	C1qb	-1,783496197185948873	3,943067634032905	2,57030031687512e-02	2,23872326018745e-01
ENSMUSG00000031483	Erlin2	0,726129339203978486	5,826992854835927	2,57251261337882e-02	2,23872326018745e-01
ENSMUSG00000020362	Cnot6	-0,878703299175621955	5,951373177100725	2,57416258636403e-02	2,23872326018745e-01
ENSMUSG00000029910	Mad2l1	-0,791914852392538227	4,673073108564719	2,58807932376245e-02	2,24632041565955e-01
ENSMUSG00000036768	Kif15	-1,620258542772963661	2,593594118180604	2,58966960452950e-02	2,24632041565955e-01
ENSMUSG00000061288	Taok3	-0,485629202464125498	6,932566027134005	2,59031629419891e-02	2,24632041565955e-01
ENSMUSG00000038398	Upf3a	-0,744425076296653332	4,822275706709451	2,59189502513900e-02	2,24632041565955e-01
ENSMUSG00000035960	Apex1	-1,333873060914593900	3,605174193544896	2,59380405919838e-02	2,24632041565955e-01
ENSMUSG00000073940	Hbb-bt	-0,692019764662047954	7,102450605249495	2,59491154175485e-02	2,24632041565955e-01
ENSMUSG00000032547	Ryk	-1,688958032988029379	3,151653393207735	2,60317323910955e-02	2,25173481646646e-01
ENSMUSG00000067150	Xpo5	0,861077615621555492	5,164674224733379	2,61186068853354e-02	2,25742873697380e-01
ENSMUSG00000039087	Rreb1	0,683561187165214967	5,326516128710022	2,61514994799102e-02	2,25742873697380e-01
ENSMUSG00000020089	Ppa1	-0,525764439101790271	7,020367131082534	2,61579227922804e-02	2,25742873697380e-01
ENSMUSG00000071042	Rasgrp3	0,624664560823568249	8,218499228592368	2,62148106366053e-02	2,26059923545023e-01
ENSMUSG00000027227	Sord	1,029760008573777474	3,952294674030565	2,62971991618883e-02	2,26596219199098e-01
ENSMUSG00000019066	Rab3d	0,585690850677803687	7,697322858987492	2,63288137371932e-02	2,26694521348865e-01
ENSMUSG00000036887	C1qa	-2,845071846294651152	2,927357424885118	2,63556428016002e-02	2,26751500453338e-01
ENSMUSG00000070394	Tmem256	0,765199326158637061	5,088334891123847	2,64188509327132e-02	2,27121140700467e-01
ENSMUSG00000031373	Car5b	1,556579678100535213	3,287409174754762	2,64604515877383e-02	2,27244622959775e-01
ENSMUSG00000029759	Pon3	0,592932983140329384	9,981603570371224	2,64737251277677e-02	2,27244622959775e-01
ENSMUSG00000002297	Dbf4	-0,902952701806348013	4,304821576034787	2,65656242881277e-02	2,27859127590600e-01
ENSMUSG00000041765	Ubac2	0,618331403714235672	6,904970795492877	2,66158776590084e-02	2,28115761234848e-01
ENSMUSG00000020743	Mif4gd	0,558397454096329460	6,352902782424410	2,66470431676933e-02	2,28208532288817e-01
ENSMUSG00000058709	Egln2	0,555109567662386283	6,436078101674183	2,68098101865446e-02	2,29427353533824e-01
ENSMUSG00000025140	Pycr1	0,459764176282211390	8,127093084272792	2,68441295321481e-02	2,29545952150281e-01
ENSMUSG00000038608	Dock10	0,654202083926147759	6,499526825227512	2,69269522917055e-02	2,30078810175662e-01
ENSMUSG00000054676	1600014C10Rik	-0,811232570969798505	4,907470515471161	2,69764617726930e-02	2,30326426657414e-01
ENSMUSG00000049225	Pdp1	-1,538966027933171388	3,690254523656564	2,70745124444268e-02	2,30987798565798e-01
ENSMUSG00000020083	2010107G23Rik	2,036544548707968971	3,833130354515036	2,71519151799769e-02	2,31472140124742e-01
ENSMUSG00000021981	Cab39l	0,674566755120712180	6,183961637174764	2,71826111177685e-02	2,31557869499046e-01
ENSMUSG00000078763	Slfn1	-1,870253550799229059	2,971408777354584	2,72796991510615e-02	2,32208607568861e-01
ENSMUSG00000022442	Ttll1	1,243671655240788487	3,972459478018088	2,73563819297357e-02	2,32601888659312e-01
ENSMUSG00000045165	AI467606	-0,474281014556135139	6,663718721541357	2,73673672368564e-02	2,32601888659312e-01
ENSMUSG00000079227	Ccr5	-2,359315903166776529	2,345375826000120	2,73897745764061e-02	2,32616109744663e-01
ENSMUSG00000055435	Maf	-2,367266738305842111	1,457521786621794	2,74831502660511e-02	2,33090801563512e-01
ENSMUSG00000024695	Zfp91	-0,931023594212969319	4,700517413169946	2,74942322541987e-02	2,33090801563512e-01
ENSMUSG00000029122	Evc	0,722048502617686827	5,226389661347662	2,75079972609047e-02	2,33090801563512e-01
ENSMUSG00000054342	Kcnn4	0,440374839941410468	9,108716746116270	2,75984377077084e-02	2,33583770285592e-01
ENSMUSG00000019872	Smpdl3a	0,898184771482030908	6,705538924991929	2,76078152597107e-02	2,33583770285592e-01
ENSMUSG00000025207	Sema4g	2,434782299154871321	1,770422423351323	2,77772566219421e-02	2,34755129694610e-01
ENSMUSG00000053113	Socs3	-3,333977038928170877	2,838600816592193	2,77881105476818e-02	2,34755129694610e-01
ENSMUSG00000045007	Tubg2	2,056339283189842604	3,698632003287341	2,78352750623081e-02	2,34976637264134e-01
ENSMUSG00000069094	Pde7a	-1,279008867019437279	3,909405516293878	2,79074727504083e-02	2,35408975027692e-01
ENSMUSG00000021948	Prkcd	0,457724642418938676	8,607166081158486	2,79770405501461e-02	2,35664150967066e-01
ENSMUSG00000020120	Plek	-0,774230418280023258	5,577493197041947	2,79797351892444e-02	2,35664150967066e-01
ENSMUSG00000024818	Slc25a45	-0,724351843357738279	5,026822033410557	2,80141030735686e-02	2,35776610939509e-01
ENSMUSG00000034473	Sec22a	0,789349183921229769	4,903091631348357	2,80622687830727e-02	2,36004942636651e-01
ENSMUSG00000025236	Adpgk	-0,677824785069357838	6,005127901411793	2,81494746666376e-02	2,36561015943825e-01
ENSMUSG00000038412	Higd1a	-0,551179116610746145	6,089606557004310	2,81892289827710e-02	2,36717784399482e-01
ENSMUSG00000089862	Umad1	0,604825349413892432	6,014302477964301	2,82702371130393e-02	2,37220486291091e-01
ENSMUSG00000034120	Srsf2	-1,207760947900204052	7,071607890063651	2,83407391622140e-02	2,37571101312449e-01
ENSMUSG00000017009	Sdc4	0,867315850280828471	5,943983433596869	2,83558630242654e-02	2,37571101312449e-01
ENSMUSG00000020100	Slc29a3	-0,623917115974213177	5,928448760683682	2,83755482448242e-02	2,37571101312449e-01
ENSMUSG00000024948	Map4k2	0,654749763132263629	6,291181100295193	2,84195347925132e-02	2,37761939475918e-01
ENSMUSG00000024413	Npc1	0,755845343635731637	5,125894213348468	2,84751300238482e-02	2,38049540788042e-01
ENSMUSG00000032515	Csrnp1	0,588846609633089213	5,879661553060822	2,85766763475798e-02	2,38633131655127e-01
ENSMUSG00000089945	Pakap	1,177323059875889255	3,583189453536645	2,85874791821455e-02	2,38633131655127e-01
ENSMUSG00000040520	Manea	0,570595393452185240	6,892816269952611	2,87348236289658e-02	2,39567750801818e-01
ENSMUSG00000000149	Gna12	-2,610452085955273116	3,366362030957606	2,87502522934263e-02	2,39567750801818e-01
ENSMUSG00000026853	Crat	0,587458514784687580	6,084164187004808	2,87635047981147e-02	2,39567750801818e-01
ENSMUSG00000024681	Ms4a3	-2,303453635505341879	4,145586458049598	2,88010245255167e-02	2,39702295364816e-01
ENSMUSG00000022472	Desi1	0,442683549476751648	6,974625483006346	2,89275332244899e-02	2,40576719974464e-01
ENSMUSG00000062753	AI413582	0,546119112839844933	6,199976668281405	2,89938401810290e-02	2,40622007037525e-01
ENSMUSG00000018377	Vezf1	0,591951467825126865	5,482310226721980	2,90108154192802e-02	2,40622007037525e-01
ENSMUSG00000055128	Cgrrf1	0,754731228572297130	4,760905091291211	2,90108997889592e-02	2,40622007037525e-01
ENSMUSG00000038582	Pptc7	-1,303083639073722821	5,275322516765818	2,90187695446806e-02	2,40622007037525e-01
ENSMUSG00000031207	Msn	-0,474387759589150970	8,585963167206325	2,90994245954645e-02	2,41112588283986e-01
ENSMUSG00000051220	Ercc6l	-1,498735711361812051	2,813087510312187	2,91920981323362e-02	2,41701954942199e-01
ENSMUSG00000003531	Dgcr6	0,716319217598388125	5,064173537647731	2,92204212654077e-02	2,41706498731625e-01
ENSMUSG00000026698	Pigc	0,869889239832479344	4,805603396266714	2,92702635294704e-02	2,41706498731625e-01
ENSMUSG00000037126	Psd	1,665623818501193787	1,281219960881277	2,93038251191157e-02	2,41706498731625e-01
ENSMUSG00000046157	Tmem229b	-0,932096846401198387	4,746203466911956	2,93224755269849e-02	2,41706498731625e-01
ENSMUSG00000019806	Aig1	1,026786442431475210	5,330699174848489	2,93513671281001e-02	2,41706498731625e-01
ENSMUSG00000069919	Hba-a1	-0,791695287680554416	8,139028823540828	2,93541611003608e-02	2,41706498731625e-01
ENSMUSG00000042870	Tom1	0,483752932750983633	6,642275676442130	2,93635034128394e-02	2,41706498731625e-01
ENSMUSG00000028435	Aqp3	-2,860640453179689402	1,182763362854209	2,93650020297000e-02	2,41706498731625e-01
ENSMUSG00000031715	Smarca5	-1,451918235625900389	6,707477330320570	2,93940831528811e-02	2,41768488923880e-01
ENSMUSG00000025509	Pnpla2	0,491553185445673058	6,757552690910513	2,96707492215608e-02	2,43710658165030e-01
ENSMUSG00000017561	Crlf3	-0,531520234674647485	6,640608239582217	2,96736571043257e-02	2,43710658165030e-01
ENSMUSG00000035530	Eif1	0,501894799861610785	10,060468602679469	2,97121577259611e-02	2,43806139464479e-01
ENSMUSG00000023094	Msrb2	-2,270425277548212328	2,169786162339336	2,97287457694454e-02	2,43806139464479e-01
ENSMUSG00000030134	Rasgef1a	2,301075867504840833	1,870461647353615	2,98429292910831e-02	2,44509650554950e-01
ENSMUSG00000049624	Slc17a5	0,686484026954440996	6,161809190162696	2,98581175916108e-02	2,44509650554950e-01
ENSMUSG00000028470	Hint2	0,891378105869121584	4,988829764412037	2,99460424185861e-02	2,45050802256833e-01
ENSMUSG00000034826	Nup54	-0,809494765985552256	4,865235076402376	3,00284373009133e-02	2,45545946121681e-01
ENSMUSG00000037095	Lrg1	-2,557718906959047800	4,390942616279681	3,03240598814899e-02	2,47782685950791e-01
ENSMUSG00000023908	Pkmyt1	-0,991713614991789782	4,170071783895558	3,04296855055781e-02	2,48464804721310e-01
ENSMUSG00000038619	Ensa	0,483674801608578453	6,699526998698055	3,04784681765154e-02	2,48499959952770e-01
ENSMUSG00000027940	Tpm3	-0,423148606304042219	8,584407369665993	3,04969428596120e-02	2,48499959952770e-01
ENSMUSG00000033031	C330027C09Rik	-1,795607855386222029	3,414969324707759	3,05079622536418e-02	2,48499959952770e-01
ENSMUSG00000037364	Srrt	-0,508132890249240687	6,210474407225210	3,05452984246521e-02	2,48499959952770e-01
ENSMUSG00000047881	Rell1	-0,750016568444446863	4,707771261172232	3,05611236579453e-02	2,48499959952770e-01
ENSMUSG00000017428	Psmd11	-0,456107081682596727	7,474673080063210	3,05831099637132e-02	2,48499959952770e-01
ENSMUSG00000026393	Nek7	0,453692675459646422	8,861051676707065	3,06084610220436e-02	2,48499959952770e-01
ENSMUSG00000056167	Cnot10	0,576693444952412260	6,121702355370258	3,06316063155547e-02	2,48499959952770e-01
ENSMUSG00000005198	Polr2a	0,651936934757442965	6,249354717586304	3,06333402811910e-02	2,48499959952770e-01
ENSMUSG00000030987	Stim1	0,706492378892356832	5,780014585451024	3,07023209700675e-02	2,48879580175713e-01
ENSMUSG00000102349	Gm37376	0,482827716728482625	11,063255481133915	3,08355564363228e-02	2,49779139104048e-01
ENSMUSG00000053293	Pom121	-1,512092569797371722	4,548667242556194	3,08971701160881e-02	2,50097656228278e-01
ENSMUSG00000041779	Tram2	0,528889588444226177	8,104318028392875	3,09546730694552e-02	2,50382463710323e-01
ENSMUSG00000026011	Ctla4	-1,198187731934619693	3,535364648744051	3,10569358160584e-02	2,50975197819052e-01
ENSMUSG00000072980	Oip5	-1,561263162736986398	2,255529149610069	3,10897579106350e-02	2,50975197819052e-01
ENSMUSG00000041654	Slc39a11	-0,436051143168440514	7,968188891248970	3,11096031965301e-02	2,50975197819052e-01
ENSMUSG00000027660	Skil	0,568467232832790437	6,798963721807423	3,11174347237990e-02	2,50975197819052e-01
ENSMUSG00000087326	Gm12503	3,384207627323966072	1,976529179995199	3,11937639927511e-02	2,51188334753616e-01
ENSMUSG00000049608	Gpr55	0,757071467622171812	5,995615402364314	3,11953274500868e-02	2,51188334753616e-01
ENSMUSG00000087107	AI662270	-0,446960774300424468	8,454557728543788	3,12110293828808e-02	2,51188334753616e-01
ENSMUSG00000101970	1810026B05Rik	-0,724805033239589336	5,859091916384473	3,16311625036978e-02	2,54387105468807e-01
ENSMUSG00000006134	Crkl	0,657673177870661485	5,430724744425987	3,17401611306515e-02	2,55080850805715e-01
ENSMUSG00000034333	Zbed4	-1,047151940121617830	3,780785446917319	3,18703593307403e-02	2,55611595483258e-01
ENSMUSG00000021279	Cdc42bpb	1,719718324248359798	2,398268388058917	3,18723352953264e-02	2,55611595483258e-01
ENSMUSG00000033126	Ybey	2,111720661013716249	1,781515817741767	3,18745540673035e-02	2,55611595483258e-01
ENSMUSG00000058013	Sept11	-0,557153398507878928	7,518691001324496	3,19162181914378e-02	2,55762894206958e-01
ENSMUSG00000048170	Mcmbp	-1,226458665156646477	5,692460201890368	3,20112163286627e-02	2,56341067802474e-01
ENSMUSG00000031458	Coprs	1,232740045199919310	3,379960533618438	3,21086017287400e-02	2,56937519825060e-01
ENSMUSG00000035901	Dennd5a	-0,798670514080339067	5,171612949311211	3,21677322007245e-02	2,57227218503156e-01
ENSMUSG00000054321	Taf4b	2,540825620101093474	1,590633845677691	3,21994624061044e-02	2,57252645166333e-01
ENSMUSG00000022436	Sh3bp1	-0,890940198608707212	4,846577150608598	3,22167721239591e-02	2,57252645166333e-01
ENSMUSG00000032449	Slc25a36	0,779223968498597430	5,133194304969837	3,23070345083119e-02	2,57789914757291e-01
ENSMUSG00000041845	Rhod	2,659215186383539820	1,149561339363542	3,23376818127144e-02	2,57837492906184e-01
ENSMUSG00000029029	Wrap73	-0,705085680012061178	5,708277029616353	3,23589615840902e-02	2,57837492906184e-01
ENSMUSG00000037465	Klf10	-0,770478505590229457	4,569822155905010	3,25894903665002e-02	2,59490058496640e-01
ENSMUSG00000100691	2010320M18Rik	-1,397246752502093292	2,576684586270443	3,26433478042917e-02	2,59734552493864e-01
ENSMUSG00000002885	Adgre5	0,491445938422500339	7,542580002208337	3,27035427029121e-02	2,59840639609102e-01
ENSMUSG00000026277	Stk25	0,454321414964436399	7,380335183242625	3,27244937018641e-02	2,59840639609102e-01
ENSMUSG00000025134	Alyref	-1,797369815520736935	5,577433296965931	3,27430867522535e-02	2,59840639609102e-01
ENSMUSG00000072889	Nfxl1	-0,544022539752483159	6,019549743797304	3,27493238619547e-02	2,59840639609102e-01
ENSMUSG00000004460	Dnajb11	-0,544124687367316784	9,865257390743613	3,27854964612366e-02	2,59863169419724e-01
ENSMUSG00000024712	Rfk	0,554872997394167400	6,494507346990250	3,27984889828264e-02	2,59863169419724e-01
ENSMUSG00000022897	Dyrk1a	-1,067073972637639923	4,572047119145114	3,28537249802672e-02	2,59924000285949e-01
ENSMUSG00000022223	Sdr39u1	0,604970458590607940	5,363437994584086	3,28667532590489e-02	2,59924000285949e-01
ENSMUSG00000022475	Hdac7	0,565452324205185985	5,826221558356285	3,28756713081167e-02	2,59924000285949e-01
ENSMUSG00000032126	Hmbs	-0,555265001482772247	6,149863966972041	3,29384068632911e-02	2,60047717688872e-01
ENSMUSG00000025270	Alas2	-1,807378595005504573	4,068176093900830	3,29598566953739e-02	2,60047717688872e-01
ENSMUSG00000037089	Slc35b2	0,570268356812267840	6,515330429705546	3,29608569884639e-02	2,60047717688872e-01
ENSMUSG00000003345	Csnk1g2	-1,778535495388117615	6,081972223678221	3,29995012871166e-02	2,60169645073901e-01
ENSMUSG00000052298	Cdc42se2	0,465056250714648400	9,489305883612216	3,30291107369332e-02	2,60220220054532e-01
ENSMUSG00000030427	Lilra6	-2,228976914809074117	2,905847254154670	3,31285019820417e-02	2,60820114902825e-01
ENSMUSG00000097284	4930480K23Rik	-1,855255499921912188	2,222641059360644	3,31841670626341e-02	2,61075154471033e-01
ENSMUSG00000041638	Gcn1l1	0,608229841942721006	6,267155278085683	3,33729881977461e-02	2,62376702586204e-01
ENSMUSG00000042506	Usp22	0,512148724064849459	7,045379901996352	3,34043142625125e-02	2,62439076828521e-01
ENSMUSG00000026240	Cops7b	0,779174815920437469	4,876439913616196	3,35314168982967e-02	2,63253300337292e-01
ENSMUSG00000015342	Xk	0,876597474484535955	5,009715947989013	3,37294175116039e-02	2,64418963258877e-01
ENSMUSG00000044702	Palb2	-1,553384133063950401	2,265726707986936	3,37508052522395e-02	2,64418963258877e-01
ENSMUSG00000037270	4932438A13Rik	-0,505905919790773484	6,532346834405598	3,37671065776895e-02	2,64418963258877e-01
ENSMUSG00000047293	Gpr15	2,661625142991357329	1,483971248118151	3,37817748229264e-02	2,64418963258877e-01
ENSMUSG00000024277	Mapre2	-0,518291580413649866	6,890821280482496	3,38059987214152e-02	2,64418963258877e-01
ENSMUSG00000022099	Dmtn	2,652182050984354778	0,996251432601775	3,38542714144059e-02	2,64418963258877e-01
ENSMUSG00000027465	Tbc1d20	0,537960066800276970	6,069799697189959	3,38676140977334e-02	2,64418963258877e-01
ENSMUSG00000030306	Tmtc1	-2,177617758840121098	1,362581363809206	3,38779854182506e-02	2,64418963258877e-01
ENSMUSG00000036916	Zfp280c	-1,057178812157820280	3,925377866633240	3,38920108000950e-02	2,64418963258877e-01
ENSMUSG00000028692	Akr1a1	-0,512052940395961054	8,334723614559552	3,39894823729409e-02	2,64995137416278e-01
ENSMUSG00000045896	Paip2b	0,727705093988072926	5,492742049711574	3,40688100521812e-02	2,65125460438179e-01
ENSMUSG00000026417	Pigr	2,774840297630180252	1,956863504705602	3,40718227590845e-02	2,65125460438179e-01
ENSMUSG00000024012	Mtch1	-1,721154274517557203	6,078271908688463	3,41060433707867e-02	2,65125460438179e-01
ENSMUSG00000027200	Sema6d	1,053858759429605385	4,961902420955460	3,41225906699217e-02	2,65125460438179e-01
ENSMUSG00000026039	Sgol2a	-2,825252370513156031	2,720762741282806	3,41337915693257e-02	2,65125460438179e-01
ENSMUSG00000044156	Hepacam2	0,526313807969149172	8,113202615876366	3,41479891552873e-02	2,65125460438179e-01
ENSMUSG00000019842	Traf3ip2	0,712543345767687630	5,127213483872106	3,42297864214482e-02	2,65576745409563e-01
ENSMUSG00000034786	Gpsm3	-0,949588645601907144	4,460471228825082	3,43199977952206e-02	2,65875526079328e-01
ENSMUSG00000009079	Ewsr1	-0,418958612547298270	8,477402229136036	3,43416611907453e-02	2,65875526079328e-01
ENSMUSG00000021752	Kctd6	-1,910287334258699898	2,512409226938910	3,43492204871510e-02	2,65875526079328e-01
ENSMUSG00000025731	0610011F06Rik	0,710010370774240229	5,581125481914025	3,43630905441685e-02	2,65875526079328e-01
ENSMUSG00000024906	Mus81	0,801213199527904374	5,309029940533827	3,44109904919151e-02	2,66062648055683e-01
ENSMUSG00000024238	Zeb1	1,221677841737781378	3,837265424776928	3,44788186709989e-02	2,66403489442105e-01
ENSMUSG00000021678	F2rl1	0,850173029722250950	4,910257649567103	3,45968872401355e-02	2,67131781106043e-01
ENSMUSG00000002870	Mcm2	-0,530811330644373136	6,052581519194410	3,46246840359397e-02	2,67162537963692e-01
ENSMUSG00000056698	Elmod3	0,838474084137916242	4,761011401117729	3,46709724083250e-02	2,67335834672851e-01
ENSMUSG00000024795	Kif20b	-1,239367494637176215	3,280257150372530	3,47652045910134e-02	2,67729538026256e-01
ENSMUSG00000073982	Rhog	-0,615080922793103446	6,432512212534979	3,47697599522466e-02	2,67729538026256e-01
ENSMUSG00000037202	Prf1	-1,484932308173308124	4,276604219315698	3,50327899931917e-02	2,69296362300572e-01
ENSMUSG00000058773	Hist1h1b	-1,530431745053646431	1,739457766272674	3,50558213787274e-02	2,69296362300572e-01
ENSMUSG00000025498	Irf7	0,621624583425101629	5,224245913936130	3,50657043351841e-02	2,69296362300572e-01
ENSMUSG00000024371	C2	2,410487969581657897	3,124288478210135	3,50692562011886e-02	2,69296362300572e-01
ENSMUSG00000032329	Hmg20a	0,832920341116496599	4,782082728152590	3,52149989376865e-02	2,70230556143574e-01
ENSMUSG00000003528	Slc25a1	0,545859851579880040	6,051828874598791	3,52603678748121e-02	2,70342293241082e-01
ENSMUSG00000025277	Abhd6	1,001451529441402810	4,194984964850726	3,52777535702776e-02	2,70342293241082e-01
ENSMUSG00000016758	Bik	1,517364231212264603	1,864361043862425	3,53950613831387e-02	2,71056104885620e-01
ENSMUSG00000023353	Agap3	-1,360595155042458204	4,220382800860559	3,54986755351136e-02	2,71627772751404e-01
ENSMUSG00000046985	Tapt1	-0,913845577155875222	6,027042748027982	3,55181337575818e-02	2,71627772751404e-01
ENSMUSG00000036067	Slc2a6	-1,153225100031417094	4,591804266808504	3,55876377106645e-02	2,71916213746232e-01
ENSMUSG00000022639	5330426P16Rik	-1,550895724031466250	2,402996300425928	3,56043246272587e-02	2,71916213746232e-01
ENSMUSG00000021754	Map3k1	0,572137959420976561	6,839747488211344	3,56288630791360e-02	2,71918513527093e-01
ENSMUSG00000028382	Ptbp3	-0,508023728061410051	6,767451867751585	3,56642884064414e-02	2,72003842033899e-01
ENSMUSG00000029580	Actb	-0,439596822692049249	10,654779981964897	3,58285068890273e-02	2,72910952954132e-01
ENSMUSG00000035547	Capn5	0,463195604026745811	7,227629248833821	3,58318775025792e-02	2,72910952954132e-01
ENSMUSG00000036327	Qsox2	0,846497008355357683	5,072849603566546	3,59030572561237e-02	2,73267570798136e-01
ENSMUSG00000090100	Ttbk2	-1,651203577876675599	1,741616687656197	3,60477425144350e-02	2,74021726728034e-01
ENSMUSG00000022696	Sidt1	2,795368040050270952	1,501623505065823	3,60663441547971e-02	2,74021726728034e-01
ENSMUSG00000066551	Hmgb1	-0,398968099829235312	9,217513797858576	3,60994968583022e-02	2,74021726728034e-01
ENSMUSG00000026357	Rgs18	-1,834488464360729987	2,164927599907938	3,61043317328704e-02	2,74021726728034e-01
ENSMUSG00000005533	Igf1r	1,156956580501078857	3,629771341993845	3,61242654274679e-02	2,74021726728034e-01
ENSMUSG00000091993	B930036N10Rik	-0,828642817847448976	4,497061047973793	3,62658662236354e-02	2,74718133708677e-01
ENSMUSG00000053411	Cbx7	0,859637965304540175	6,440398860184625	3,62871732513831e-02	2,74718133708677e-01
ENSMUSG00000027244	Atg13	0,530334325754816427	7,438274964752559	3,62895333056654e-02	2,74718133708677e-01
ENSMUSG00000026254	Eif4e2	-0,530896378459347895	6,524446840074153	3,63169853361665e-02	2,74740565398822e-01
ENSMUSG00000026399	Cd55	0,804763765571787193	6,255358278118328	3,63923895097726e-02	2,75125483766940e-01
ENSMUSG00000056899	Immp2l	1,020268282969945872	4,139834468769505	3,65372050423659e-02	2,76017827652011e-01
ENSMUSG00000086370	Ftx	0,570715685205611778	6,022568286333663	3,65596302603519e-02	2,76017827652011e-01
ENSMUSG00000025178	Pi4k2a	-1,345951245726568546	4,833993904592802	3,66022925260968e-02	2,76066390979773e-01
ENSMUSG00000022014	Epsti1	-1,557484985713485370	2,964912892483506	3,66152767428382e-02	2,76066390979773e-01
ENSMUSG00000028312	Smc2	-0,904494803710615303	4,765201069922364	3,66611602709146e-02	2,76226700523432e-01
ENSMUSG00000028496	Mllt3	0,633725171811437948	5,454848421820433	3,67194375474144e-02	2,76480113989559e-01
ENSMUSG00000035476	Tab3	2,932063864560004784	2,894779668369806	3,68832532470212e-02	2,77527309308069e-01
ENSMUSG00000044221	Grsf1	-1,572095523538119322	5,338422793237822	3,69755781181429e-02	2,78035530098823e-01
ENSMUSG00000014668	Chfr	-0,560378331618636150	5,568717166684595	3,70538284270969e-02	2,78318790286594e-01
ENSMUSG00000097101	1810034E14Rik	0,840987035324062160	4,811649739544762	3,70724565806757e-02	2,78318790286594e-01
ENSMUSG00000037405	Icam1	0,616212152475217323	6,432928235219062	3,71118053436564e-02	2,78318790286594e-01
ENSMUSG00000013698	Pea15a	1,057320431353079293	5,458450335294329	3,71302368290476e-02	2,78318790286594e-01
ENSMUSG00000028076	Cd1d1	0,577599369419373954	6,183850606382252	3,71372875531716e-02	2,78318790286594e-01
ENSMUSG00000020634	Ubxn2a	0,548714923605645888	5,855067759829859	3,71991338730735e-02	2,78596183526042e-01
ENSMUSG00000040354	Mars	0,462672720111447833	8,275204691437301	3,72796821782419e-02	2,79001046933818e-01
ENSMUSG00000003868	Ruvbl2	-0,557450631831659771	5,722603831052973	3,73029298868640e-02	2,79001046933818e-01
ENSMUSG00000035776	Cd99l2	1,160081920142904677	4,355630444488072	3,74118389480293e-02	2,79481017348054e-01
ENSMUSG00000020023	Tmcc3	0,758377896388791384	5,709589590919862	3,74169255777499e-02	2,79481017348054e-01
ENSMUSG00000055912	Tmem150a	0,632162162953941009	5,202037262025038	3,74555962128391e-02	2,79583721830899e-01
ENSMUSG00000038039	Gcc2	0,881461165553302561	4,488411741511626	3,75477971658265e-02	2,80085596012904e-01
ENSMUSG00000025512	Chid1	0,483256545277950533	7,393522235409376	3,77180948584069e-02	2,81142052557953e-01
ENSMUSG00000002324	Rec8	1,621613459306258553	1,723061069247052	3,77395428427023e-02	2,81142052557953e-01
ENSMUSG00000079057	Cyp4v3	0,805011546295629654	4,343270547253937	3,77887861207965e-02	2,81206767962080e-01
ENSMUSG00000030336	Cd27	-1,440339770868320768	2,570493070107430	3,77983604676724e-02	2,81206767962080e-01
ENSMUSG00000021218	Gdi2	-0,457775499808966646	8,673142610070702	3,79267690086819e-02	2,81975097089730e-01
ENSMUSG00000063810	Alms1	1,038528174575109375	4,423390248304650	3,80031481933881e-02	2,82355840782530e-01
ENSMUSG00000019820	Utrn	-1,514010722684979493	3,714954869490414	3,81001277722953e-02	2,82659296993183e-01
ENSMUSG00000018412	Kansl1	0,691307933147624065	5,331599664621056	3,81133694821755e-02	2,82659296993183e-01
ENSMUSG00000052435	Cebpe	-1,782219009474161675	2,548630354459758	3,81394886978060e-02	2,82659296993183e-01
ENSMUSG00000016921	Srsf6	-0,415059160314714126	7,575155761916376	3,81455739423150e-02	2,82659296993183e-01
ENSMUSG00000057098	Ebf1	1,044715309057427044	4,378838531842860	3,81699647869393e-02	2,82659296993183e-01
ENSMUSG00000075376	Rc3h2	1,086105323278962809	4,107841631096650	3,82047195277743e-02	2,82730045106926e-01
ENSMUSG00000038564	Ift172	1,102345604877474461	4,386843439051004	3,84540075020003e-02	2,84387284222110e-01
ENSMUSG00000020843	Timm22	-0,724558395135413758	4,915897691687427	3,85015195297394e-02	2,84551085378225e-01
ENSMUSG00000019916	P4ha1	0,588825882268249612	5,846419234530016	3,85429305936973e-02	2,84669610487617e-01
ENSMUSG00000022841	Ap2m1	-0,487352765510127461	8,703201303372524	3,85880846473992e-02	2,84815606354718e-01
ENSMUSG00000032586	Traip	-1,467250911978640326	2,506312606276055	3,86680946389047e-02	2,85170112146254e-01
ENSMUSG00000024222	Fkbp5	-2,029357771114340014	3,282240476382356	3,86869516611639e-02	2,85170112146254e-01
ENSMUSG00000022769	Sdf2l1	-0,604372106254132957	10,087419587093224	3,88657645505155e-02	2,86300073862267e-01
ENSMUSG00000047789	Slc38a9	-0,605266281197625822	5,255513154537363	3,89188105971747e-02	2,86502713969621e-01
ENSMUSG00000044968	Napepld	-2,242534121594285779	1,937288341504310	3,89786598825370e-02	2,86685491617455e-01
ENSMUSG00000022698	Naa50	-0,527644883892082639	6,664596901231961	3,89953247231258e-02	2,86685491617455e-01
ENSMUSG00000073405	C920025E04Rik	-1,424150419119782462	3,401369010577576	3,90432762302022e-02	2,86685491617455e-01
ENSMUSG00000028743	Akr7a5	0,914824759190091430	4,674932191723395	3,90876751002679e-02	2,86685491617455e-01
ENSMUSG00000040345	Arhgap9	-0,587637013035984923	5,681292754557583	3,90893927359122e-02	2,86685491617455e-01
ENSMUSG00000040322	Slc25a24	-1,291985326536630341	3,273051070070793	3,90969607072561e-02	2,86685491617455e-01
ENSMUSG00000042632	Pla2g6	0,566034193390145823	5,736195451215603	3,93097634508008e-02	2,88038020424980e-01
ENSMUSG00000020349	Ppp2ca	-1,448224361550579875	7,824372398219547	3,93327611454736e-02	2,88038020424980e-01
ENSMUSG00000052565	Hist1h1d	-1,843066452243580455	1,306067006297003	3,93636901080852e-02	2,88076477053234e-01
ENSMUSG00000005364	Il5ra	2,064422332458907050	2,752903151393093	3,94662464858333e-02	2,88454427117541e-01
ENSMUSG00000006463	Zdhhc24	0,619206229883143444	5,205939166446522	3,94763678928905e-02	2,88454427117541e-01
ENSMUSG00000035232	Pdk3	-0,535813267128970483	6,095329908924747	3,94924681390982e-02	2,88454427117541e-01
ENSMUSG00000021792	Fam213a	-1,470489342835006319	2,769825617345886	3,97647449472367e-02	2,90254179286303e-01
ENSMUSG00000021468	Sptlc1	0,593232202942102216	5,712224278792841	3,98128706726553e-02	2,90369209797721e-01
ENSMUSG00000000088	Cox5a	-0,479967574956062015	6,854867355918025	3,98322679275063e-02	2,90369209797721e-01
ENSMUSG00000001127	Araf	0,490640034986535911	7,950910546218688	3,99268496438472e-02	2,90869692308001e-01
ENSMUSG00000024065	Ehd3	1,025775367094493795	4,020795453529073	4,00636494847255e-02	2,91676887455636e-01
ENSMUSG00000019873	Reep3	0,556089593421738138	6,181163728652100	4,00972991124698e-02	2,91732554307911e-01
ENSMUSG00000016534	Lamp2	0,538881445797014358	8,634205212627974	4,03085040346463e-02	2,93058209183095e-01
ENSMUSG00000032598	Nckipsd	-1,436748122812381734	2,564584949881557	4,03317474800516e-02	2,93058209183095e-01
ENSMUSG00000031532	Saraf	0,474193890835169829	9,272659050314214	4,04097157140526e-02	2,93434692942367e-01
ENSMUSG00000064307	Lrrc51	1,390226775253552427	3,609079130786610	4,04896984729151e-02	2,93825308646594e-01
ENSMUSG00000021709	Erbb2ip	-0,643306838527767044	6,251301025409848	4,06988897855118e-02	2,94974196921242e-01
ENSMUSG00000029363	Rfc5	-0,671870085745736034	5,393198598159347	4,07173911441964e-02	2,94974196921242e-01
ENSMUSG00000020650	Bcap29	-0,699747067774556641	5,142350395221802	4,07268946457799e-02	2,94974196921242e-01
ENSMUSG00000027799	Nbea	2,326028142352730921	3,966514493204292	4,08542923866056e-02	2,95600823667952e-01
ENSMUSG00000036026	Tmem63b	2,020433721810072747	3,832284340725660	4,08661090568672e-02	2,95600823667952e-01
ENSMUSG00000030978	Rrm1	-0,514300745260850789	6,484095696978375	4,08931228821843e-02	2,95605635061357e-01
ENSMUSG00000056536	Pign	0,907360261069476759	4,056306916037431	4,09233152429343e-02	2,95633402260451e-01
ENSMUSG00000034255	Arhgap27	-0,699759099018448905	5,415737092359980	4,11109758817252e-02	2,96797965519353e-01
ENSMUSG00000017781	Pitpna	-0,545591104834560192	8,099668571276768	4,11931462977141e-02	2,97199941037977e-01
ENSMUSG00000024566	Atp9b	0,625715347964870161	5,784831917289155	4,12879594829809e-02	2,97692556195092e-01
ENSMUSG00000036908	Unc93b1	0,427916234198401080	9,430562320850562	4,13379369339007e-02	2,97861473642539e-01
ENSMUSG00000024353	Mzb1	-0,617148151118191546	12,090219371708791	4,13802084767117e-02	2,97974684788337e-01
ENSMUSG00000053158	Fes	-1,306484550201260753	3,943381557498446	4,14430799658000e-02	2,98235993673066e-01
ENSMUSG00000069255	Dusp22	0,650935791863220370	5,087430280484133	4,14965814773140e-02	2,98429581791017e-01
ENSMUSG00000034175	Rhbdd3	1,039283060257649494	4,184545710779525	4,15522887799819e-02	2,98638775030504e-01
ENSMUSG00000031820	Babam1	0,597362334213167534	6,399352505548559	4,16260366191806e-02	2,98810647969753e-01
ENSMUSG00000040033	Stat2	-0,504292184431297419	6,077720518931983	4,16294716798934e-02	2,98810647969753e-01
ENSMUSG00000028618	Tmem59	0,419219895174650969	9,044659594192172	4,16801218609567e-02	2,98982920177796e-01
ENSMUSG00000026786	Apbb1ip	-1,131081316656127544	3,647849602785118	4,17082238978274e-02	2,98993331571710e-01
ENSMUSG00000056888	Glipr1	-0,819502469061122341	7,886697177646561	4,17453683368664e-02	2,99068510454218e-01
ENSMUSG00000026730	Pter	-1,656449863020436286	2,022425188416227	4,18012019329779e-02	2,99211172149832e-01
ENSMUSG00000017146	Brca1	-2,537320147011590254	3,481427007500443	4,18324334100696e-02	2,99211172149832e-01
ENSMUSG00000067825	Pex26	2,597312575990990080	2,925180153588515	4,18452918355545e-02	2,99211172149832e-01
ENSMUSG00000029338	Antxr2	0,572465323234687462	6,198606856339593	4,19599015878463e-02	2,99717286733754e-01
ENSMUSG00000045817	Zfp36l2	-1,242546882931476304	5,567472530376620	4,19695032942978e-02	2,99717286733754e-01
ENSMUSG00000007411	Mark3	-1,523860187058609039	5,853567364968193	4,20430604432826e-02	3,00049085515639e-01
ENSMUSG00000024073	Birc6	-0,697917982787443658	5,669989392357127	4,20694546319726e-02	3,00049085515639e-01
ENSMUSG00000033467	Crlf2	0,730872115367373065	4,877736012100134	4,20963270610255e-02	3,00049995741833e-01
ENSMUSG00000036672	Cenpt	-1,847820883493958455	1,272810992950087	4,21278704774771e-02	3,00084177070994e-01
ENSMUSG00000040010	Slc7a5	-0,585435070943082225	7,713201160620804	4,21684273697496e-02	3,00182478845952e-01
ENSMUSG00000074677	Sirpb1c	-1,944020938953568756	1,909183780659526	4,22090909816273e-02	3,00281415169865e-01
ENSMUSG00000026020	Nop58	-0,581693338837380169	5,551924771509321	4,23911671202664e-02	3,01385617187750e-01
ENSMUSG00000043300	B3galnt1	1,518336876601133367	6,440133513928437	4,24694478094280e-02	3,01650517243828e-01
ENSMUSG00000032089	Il10ra	-1,809908141724726027	4,102080706782193	4,24822013767045e-02	3,01650517243828e-01
ENSMUSG00000041341	Atg2b	0,894806798421837857	4,953956098795911	4,25505696168576e-02	3,01944870671427e-01
ENSMUSG00000019891	Dcbld1	3,003323407499412845	1,281869657128174	4,26052855240140e-02	3,02142034319794e-01
ENSMUSG00000044811	AF251705	-2,039919018852853316	1,961697387728047	4,26724869570341e-02	3,02307230395554e-01
ENSMUSG00000019854	Reps1	-1,377227498755842827	4,610344156111901	4,26947800752462e-02	3,02307230395554e-01
ENSMUSG00000019773	Fbxo5	-1,081369765489518908	3,375930410005249	4,27094179674617e-02	3,02307230395554e-01
ENSMUSG00000018476	Kdm6b	2,145402292940020939	2,095152937697257	4,28197694608998e-02	3,02897221678332e-01
ENSMUSG00000034297	Med13	-1,091795598898314790	5,262733222842815	4,30678949667785e-02	3,04275613532479e-01
ENSMUSG00000022070	Bora	-1,441574163177490986	2,821436647269548	4,30688719395291e-02	3,04275613532479e-01
ENSMUSG00000059326	Csf2ra	-1,011363970283220892	4,276233934155865	4,31332950768179e-02	3,04452774873562e-01
ENSMUSG00000036615	Rfxap	-0,957987000528384147	4,714129632702758	4,31482228406243e-02	3,04452774873562e-01
ENSMUSG00000016194	Hsd11b1	0,465427173387847559	7,886175253823798	4,32661559875433e-02	3,04960910798872e-01
ENSMUSG00000021257	Angel1	2,899319252209773712	2,617543084550114	4,32746029050544e-02	3,04960910798872e-01
ENSMUSG00000029265	Dr1	-0,643238755470115775	5,424711673328155	4,33991958540744e-02	3,05646941799662e-01
ENSMUSG00000054766	Set	-0,654625832660960527	7,447755257240622	4,35516486109833e-02	3,06383607347239e-01
ENSMUSG00000026385	Dbi	-0,494947238881294882	6,060885034304895	4,35584146286520e-02	3,06383607347239e-01
ENSMUSG00000049881	2810025M15Rik	-1,501490747390023417	2,078458275715386	4,36324717798904e-02	3,06712218608139e-01
ENSMUSG00000033685	Ucp2	-0,394079945572491319	9,793115674737004	4,36703342845455e-02	3,06786149241275e-01
ENSMUSG00000022307	Oxr1	0,491833094528200621	7,544043821389933	4,37281008849155e-02	3,06999727051231e-01
ENSMUSG00000005103	Wdr1	-0,455112190599867406	7,919912653725407	4,38201824527412e-02	3,07453800461103e-01
ENSMUSG00000001829	Clpb	0,456235195510716118	6,741256447063910	4,40634039507057e-02	3,08967080576855e-01
ENSMUSG00000034438	Gbp8	0,969502719458322892	4,105592220699338	4,41558092309297e-02	3,09421626334666e-01
ENSMUSG00000020027	Socs2	0,786053360352143460	4,778109225907853	4,42756445666787e-02	3,10067700620205e-01
ENSMUSG00000045551	Fpr1	-2,075191183544801365	3,520021952652510	4,43303928079929e-02	3,10257440369852e-01
ENSMUSG00000000078	Klf6	-0,648062628907499105	6,163801821324465	4,43785999400437e-02	3,10305698706472e-01
ENSMUSG00000032076	Cadm1	-2,899802922580143605	3,349286571963456	4,44176898826556e-02	3,10305698706472e-01
ENSMUSG00000034066	Farp2	0,572543972289163428	6,065424192964014	4,44202649186731e-02	3,10305698706472e-01
ENSMUSG00000041040	Fam117b	-1,260564347964787890	4,572818543776781	4,46072090620439e-02	3,11319766706386e-01
ENSMUSG00000039158	Akna	-0,480560910801412722	7,056252756710759	4,46209274323797e-02	3,11319766706386e-01
ENSMUSG00000041263	Rusc1	0,566488275900938865	5,749265376433533	4,46524355972076e-02	3,11345975739634e-01
ENSMUSG00000026134	Prim2	-1,106144653327562066	4,074979166242071	4,46876525178392e-02	3,11397996023377e-01
ENSMUSG00000023272	Creld2	-0,641339195621306035	11,256427852123531	4,48039974730115e-02	3,12014927156869e-01
ENSMUSG00000020592	Sdc1	0,380934518442047121	10,805425302578529	4,48444537405601e-02	3,12102932081479e-01
ENSMUSG00000005566	Trim28	-1,014308520775137445	5,609370069096683	4,49486457587140e-02	3,12609249433324e-01
ENSMUSG00000025574	Tk1	0,599346975415230965	5,209883363650240	4,49762660228711e-02	3,12609249433324e-01
ENSMUSG00000097732	D930048G16Rik	2,011656503352855285	1,017889047970756	4,50007966694731e-02	3,12609249433324e-01
ENSMUSG00000033577	Myo6	2,631265253101951807	2,411912023227405	4,50884519703539e-02	3,12786485801857e-01
ENSMUSG00000063646	Jakmip1	-0,960934897752309669	5,700637110800327	4,51030252264737e-02	3,12786485801857e-01
ENSMUSG00000032609	Klhdc8b	1,913317879264346599	2,784394080258159	4,51099504436584e-02	3,12786485801857e-01
ENSMUSG00000001847	Rac1	-1,474065897892965271	7,651435456048359	4,52261784993960e-02	3,13398700793529e-01
ENSMUSG00000030319	Cand2	1,108391194208159458	3,580699074840169	4,52614675268068e-02	3,13449632211880e-01
ENSMUSG00000075232	Amd1	-0,599063265486579621	6,011338045392754	4,53683928391568e-02	3,13996298126156e-01
ENSMUSG00000028643	Ccdc23	-0,994227840586679124	3,923885648786436	4,54552481414874e-02	3,14403470344850e-01
ENSMUSG00000057246	BC051142	1,858665125729254131	1,602422314681261	4,55121648956578e-02	3,14499838975204e-01
ENSMUSG00000015605	Srf	-1,554102508589449760	3,872899618387397	4,55252463228212e-02	3,14499838975204e-01
ENSMUSG00000074578	1500012F01Rik	-1,272344024076872637	3,379779779097231	4,55835812727030e-02	3,14709045106741e-01
ENSMUSG00000076437	2700094K13Rik	-0,824545084687014151	4,615078796114488	4,56965753984488e-02	3,15295128779334e-01
ENSMUSG00000028545	Bend5	0,558871372708830472	5,344751214685395	4,57902136082212e-02	3,15721866485430e-01
ENSMUSG00000046410	Kcnk6	-0,773298025790689403	4,785777304895170	4,58147070717782e-02	3,15721866485430e-01
ENSMUSG00000025169	Ogfod3	0,647377000678020287	6,234599626413969	4,58929962656357e-02	3,15935556365492e-01
ENSMUSG00000086938	4930481A15Rik	0,758802063217871248	4,425892741747704	4,59020373362824e-02	3,15935556365492e-01
ENSMUSG00000053838	Nudcd3	0,561542076004588164	7,019901040332115	4,59922034231290e-02	3,16091351094375e-01
ENSMUSG00000045969	Ing1	-0,758645337171906520	5,409386069468472	4,60622409562701e-02	3,16091351094375e-01
ENSMUSG00000079020	Slc45a4	-1,125598989796092297	4,105640097240346	4,60706365861764e-02	3,16091351094375e-01
ENSMUSG00000036853	Mcoln3	3,079591781334044320	0,883990981969032	4,60785739067441e-02	3,16091351094375e-01
ENSMUSG00000018569	Cldn7	1,716242432673975360	6,348727123337101	4,61077456937312e-02	3,16091351094375e-01
ENSMUSG00000014039	Prdm15	0,839925418219186426	4,430944202263044	4,61104489698645e-02	3,16091351094375e-01
ENSMUSG00000059447	Hadhb	0,427204969956141378	7,573214840044492	4,61218951547813e-02	3,16091351094375e-01
ENSMUSG00000027452	Acss1	0,582098214978054918	7,224260974566421	4,62088716182194e-02	3,16494096877170e-01
ENSMUSG00000022659	Gcsam	2,864199355350617093	2,010155063985700	4,62829588407356e-02	3,16528379628715e-01
ENSMUSG00000052812	Atad2b	-1,332272171570859420	3,190866905925316	4,62929937437835e-02	3,16528379628715e-01
ENSMUSG00000067928	Zfp760	2,629510691967051894	1,579619311016617	4,62985177797238e-02	3,16528379628715e-01
ENSMUSG00000032369	Plscr1	-0,867031163371976943	4,524909135172724	4,63374101258582e-02	3,16601342388552e-01
ENSMUSG00000021916	Glt8d1	0,485460665331364338	6,502191989810965	4,63825583807312e-02	3,16716933946088e-01
ENSMUSG00000029467	Atp2a2	-0,889641325802856597	7,145681466160466	4,64349506733502e-02	3,16881819710654e-01
ENSMUSG00000000171	Sdhd	-0,457665106526865539	7,122084820175691	4,65640451452626e-02	3,17520218164020e-01
ENSMUSG00000031292	Cdkl5	2,634900971687781812	1,713788187089262	4,66132191178746e-02	3,17520218164020e-01
ENSMUSG00000031398	Plxna3	2,787262287706681274	2,588039472997327	4,66191133342769e-02	3,17520218164020e-01
ENSMUSG00000023030	Slc11a2	-0,623826290204536504	5,308247512136510	4,66417077755865e-02	3,17520218164020e-01
ENSMUSG00000022750	Klhl22	1,939791359098784085	3,887924866896295	4,67692343594200e-02	3,18195294286436e-01
ENSMUSG00000024165	Hn1l	0,428411714344155314	7,195046182306934	4,68913148514979e-02	3,18579923263107e-01
ENSMUSG00000104973	RP23-357D17.3	1,523887023838302657	2,078689713248077	4,68949942537500e-02	3,18579923263107e-01
ENSMUSG00000025025	Mxi1	-1,145177099613793326	5,619789366336748	4,69109575925352e-02	3,18579923263107e-01
ENSMUSG00000028458	Tesk1	-1,651057971602801322	4,694961244708223	4,71201381676173e-02	3,19735788110506e-01
ENSMUSG00000079363	Gbp4	0,749054365289045010	6,384958452005506	4,71566860449416e-02	3,19735788110506e-01
ENSMUSG00000003420	Fcgrt	-1,864778339142998398	1,701145682922755	4,71666573957472e-02	3,19735788110506e-01
ENSMUSG00000054072	Iigp1	-1,957204105104683567	0,892180617295496	4,72174891311629e-02	3,19816746760498e-01
ENSMUSG00000042167	Papd4	-0,488681216527579065	6,143042074945319	4,72356136359876e-02	3,19816746760498e-01
ENSMUSG00000040731	Eif4h	-0,394154634482607125	7,521696621656734	4,73468160041085e-02	3,20376314083289e-01
ENSMUSG00000024457	Trim26	0,521161187088026279	6,338791365109598	4,74016886337427e-02	3,20554276541265e-01
ENSMUSG00000062116	Zfp954	-0,601546060176820663	5,161394274412181	4,75570186898359e-02	3,20971213861687e-01
ENSMUSG00000062007	Hsh2d	-1,433937715485082531	2,745604472872741	4,76192029800717e-02	3,20971213861687e-01
ENSMUSG00000002881	Nab1	-1,185657520740425408	5,447589419156691	4,76208973311274e-02	3,20971213861687e-01
ENSMUSG00000054808	Actn4	-0,484573629262371242	7,400174156192066	4,76211928888221e-02	3,20971213861687e-01
ENSMUSG00000079677	Fdx1l	0,886842305640856421	4,156403914660226	4,76590753480006e-02	3,20971213861687e-01
ENSMUSG00000074802	Gas2l3	-1,714078654536335566	1,746355758215758	4,76607521529766e-02	3,20971213861687e-01
ENSMUSG00000071655	Ubxn1	-0,573519387105617673	5,534009926513553	4,76648893313996e-02	3,20971213861687e-01
ENSMUSG00000026819	Slc25a25	0,764290239016318873	4,770419916696245	4,76934395315954e-02	3,20971213861687e-01
ENSMUSG00000045410	Akr1e1	-0,943816296884021466	3,804594032515970	4,77604936095909e-02	3,20971213861687e-01
ENSMUSG00000022837	Iqcb1	0,407606492662213105	6,786885189527753	4,77841941610082e-02	3,20971213861687e-01
ENSMUSG00000030061	Uba3	-0,549588044800176090	5,788785280960545	4,78104708618892e-02	3,20971213861687e-01
ENSMUSG00000095567	Noc2l	-0,630309273118792146	6,147549443267534	4,78176598095843e-02	3,20971213861687e-01
ENSMUSG00000069769	Msi2	0,552413136374760749	5,897399450036604	4,78352678114574e-02	3,20971213861687e-01
ENSMUSG00000022010	Tsc22d1	-1,997261845559267668	3,498967342284967	4,79484498034464e-02	3,21469746187816e-01
ENSMUSG00000064215	Ifi27	0,632615082311157262	5,444982903106349	4,79756861263091e-02	3,21469746187816e-01
ENSMUSG00000030766	Arhgap17	-0,563926587787349165	5,769953378346591	4,79955276641940e-02	3,21469746187816e-01
ENSMUSG00000040697	Dnajc16	1,057064942501762417	4,115448139298634	4,80467786251192e-02	3,21621007992370e-01
ENSMUSG00000030653	Pde2a	-1,344981972323762820	3,750271271693763	4,81237350150346e-02	3,21944056728487e-01
ENSMUSG00000030062	Rpn1	-0,421481790138642620	10,552549082182903	4,81876495158223e-02	3,22179523193093e-01
ENSMUSG00000023050	Map3k12	0,820199718957963064	4,548668683132526	4,83795409666169e-02	3,23269845208145e-01
ENSMUSG00000063145	Bbs5	-1,599015737477543109	1,390853449640265	4,84118429641848e-02	3,23293134651898e-01
ENSMUSG00000038759	Nup205	1,139860269325829734	4,136350803729067	4,84711723590467e-02	3,23390470557942e-01
ENSMUSG00000027087	Itgav	-1,204368573803270115	4,259143067305785	4,85102997212423e-02	3,23390470557942e-01
ENSMUSG00000020986	Sec23a	-0,549904266905756667	6,703559137538231	4,85128943710684e-02	3,23390470557942e-01
ENSMUSG00000022324	Matn2	2,045393233975468128	3,176483244633300	4,85591839957732e-02	3,23506820218871e-01
ENSMUSG00000047250	Ptgs1	-1,701590846056090234	2,480169929276863	4,86099721695734e-02	3,23652983840026e-01
ENSMUSG00000036390	Gadd45a	-1,425263222363154725	2,815312110893628	4,86645053467813e-02	3,23823894119537e-01
ENSMUSG00000027185	Nat10	-0,627797893571912291	5,330669123517278	4,87386011014662e-02	3,24006680572199e-01
ENSMUSG00000031628	Casp3	-0,725945392838991732	4,833013963212332	4,87497349858162e-02	3,24006680572199e-01
ENSMUSG00000005510	Ndufs3	0,435227444729963886	7,455929066993326	4,88040225888412e-02	3,24048799099199e-01
ENSMUSG00000064246	Chil1	-2,168630005282786932	4,885066522296578	4,88138399570056e-02	3,24048799099199e-01
ENSMUSG00000021831	Ero1l	-0,623464224851949411	6,469169638135274	4,89208339154175e-02	3,24567022884133e-01
ENSMUSG00000051483	Cbr1	0,650237213844341189	5,089748082683910	4,90161337208761e-02	3,24922202066805e-01
ENSMUSG00000074886	Grk6	-1,058336467102656719	6,666143385082091	4,90322923700063e-02	3,24922202066805e-01
ENSMUSG00000001156	Mxd1	-0,615328270086756279	6,162408174445619	4,90655736374587e-02	3,24950809113724e-01
ENSMUSG00000036698	Ago2	-0,765220766072497338	5,317591212099697	4,92364685852150e-02	3,25890230712405e-01
ENSMUSG00000032020	Ubash3b	-1,760631273033873789	3,323558589941555	4,93982013448276e-02	3,26767936844116e-01
ENSMUSG00000097364	Gm26719	1,610212458037578287	2,901544672504930	4,95174018249528e-02	3,27294764000341e-01
ENSMUSG00000038372	Gmds	-0,569560719206324340	5,923182651008877	4,95361894351171e-02	3,27294764000341e-01
ENSMUSG00000004837	Grap	-0,756220243962751337	6,096562466008792	4,97479351850732e-02	3,28500344226802e-01
ENSMUSG00000040820	Hlcs	0,565584511332667739	5,259383430295226	4,99063103611293e-02	3,29137876044952e-01
ENSMUSG00000039834	Zfp335	0,601793168977443393	5,281863741187498	4,99621105035155e-02	3,29137876044952e-01
ENSMUSG00000030760	Acer3	-0,885311920963993582	4,565207764892277	4,99775778307374e-02	3,29137876044952e-01
ENSMUSG00000029135	Fosl2	-1,962796235667540135	2,627695635992071	5,00154240616803e-02	3,29137876044952e-01
ENSMUSG00000020936	Nmt1	-0,410496038619145409	7,175164431490723	5,00627789129096e-02	3,29137876044952e-01
ENSMUSG00000027360	Hdc	-1,769228641224378951	4,243690197530077	5,00665462131229e-02	3,29137876044952e-01
ENSMUSG00000054435	Gimap4	-0,436795977225602539	7,844257692442814	5,00786946399031e-02	3,29137876044952e-01
ENSMUSG00000090124	Ugt1a7c	-1,409137810866246232	3,193196758463434	5,01096635894075e-02	3,29137876044952e-01
ENSMUSG00000061455	Stx17	1,419476700872917663	3,762580562432695	5,01122135895105e-02	3,29137876044952e-01
ENSMUSG00000032381	Fam96a	-0,496659270964334765	6,535455551621711	5,01382147510740e-02	3,29137876044952e-01
ENSMUSG00000078619	Smarcd2	-0,811785933200805720	6,136238312387190	5,01671956535224e-02	3,29137876044952e-01
ENSMUSG00000067768	Xlr4b	0,745012409998640268	4,454458635364064	5,02242475895191e-02	3,29319598893521e-01
ENSMUSG00000024556	Me2	-0,517396364539166820	6,091166163344258	5,03471384825253e-02	3,29932562287063e-01
ENSMUSG00000091405	Hist2h4	1,134335802634934387	3,197063214282405	5,03984155619030e-02	3,29984939541654e-01
ENSMUSG00000032030	Cul5	-0,676144969428791320	5,035650548705823	5,04139572488096e-02	3,29984939541654e-01
ENSMUSG00000002222	Rmnd5a	-0,952532226602612053	4,628888474910228	5,05230353981597e-02	3,30506084041955e-01
ENSMUSG00000012519	Mlkl	1,129541845605025019	3,403920686172203	5,06641876459873e-02	3,31236317715811e-01
ENSMUSG00000030689	Ino80e	-0,584812796746788655	5,417632403756720	5,08463330809881e-02	3,32233553194878e-01
ENSMUSG00000024654	Asrgl1	0,709647109537827059	5,836354539023560	5,09499449738269e-02	3,32716782689967e-01
ENSMUSG00000005698	Ctcf	-0,637177590260517346	6,898061208915427	5,11023482541166e-02	3,33517885435098e-01
ENSMUSG00000074604	Mgst2	0,706129757834026761	5,369445158796976	5,12730533807593e-02	3,34096490391250e-01
ENSMUSG00000028530	Jak1	-0,531379220920821571	7,523922434509133	5,12854912952413e-02	3,34096490391250e-01
ENSMUSG00000030641	Ddias	-2,063882133735926772	2,559122223827333	5,13593292274469e-02	3,34096490391250e-01
ENSMUSG00000020328	Nudcd2	-0,665101850287240115	4,995826023013338	5,13689746973033e-02	3,34096490391250e-01
ENSMUSG00000021681	Aggf1	-0,843910504065693456	5,533854269609154	5,13870086324619e-02	3,34096490391250e-01
ENSMUSG00000030031	Kbtbd8	2,295876742753181876	1,956020514790633	5,14006144252302e-02	3,34096490391250e-01
ENSMUSG00000021143	Pacs2	-1,234437013507009961	4,154392088636829	5,14176081040850e-02	3,34096490391250e-01
ENSMUSG00000036333	Kidins220	0,474168532826949096	6,309401178109631	5,14292395851402e-02	3,34096490391250e-01
ENSMUSG00000024597	Slc12a2	1,091895641640806769	5,451379537226424	5,14624292954355e-02	3,34118630940677e-01
ENSMUSG00000017390	Aldoc	-0,810210124194130410	4,503524802847602	5,15220295767242e-02	3,34312116727165e-01
ENSMUSG00000024122	Pdpk1	0,583588360366762537	5,405540360618625	5,15984926906132e-02	3,34516425173528e-01
ENSMUSG00000015889	Lta4h	-0,775961463952810182	6,625787291132057	5,16131501894445e-02	3,34516425173528e-01
ENSMUSG00000034994	Eef2	0,447464494693261272	9,283490361336451	5,18190082081476e-02	3,35493308653809e-01
ENSMUSG00000026932	Nacc2	0,522663975621148524	6,343429998689373	5,18236833850656e-02	3,35493308653809e-01
ENSMUSG00000020253	Ppm1m	-0,586375259215685563	5,300680971376295	5,19594339804023e-02	3,36178137154633e-01
ENSMUSG00000032562	Gnai2	-0,399792065487091064	8,709501722508222	5,20143595870399e-02	3,36339539024208e-01
ENSMUSG00000027068	Dhrs9	-1,843800599292890086	1,598874664306516	5,20678616532889e-02	3,36491555235166e-01
ENSMUSG00000056919	Cep162	1,003010440607110310	3,951167367065861	5,21400166901424e-02	3,36664620695592e-01
ENSMUSG00000016664	Pacsin2	0,511835703846733825	6,687133614921089	5,21546582377163e-02	3,36664620695592e-01
ENSMUSG00000031367	Ap1s2	-1,072009556471138492	3,272730969179566	5,22381177655222e-02	3,36834288666371e-01
ENSMUSG00000037894	H2afz	-0,473244588872260563	8,389699125879728	5,22456347514815e-02	3,36834288666371e-01
ENSMUSG00000023995	Tspo2	-2,671851829837188941	2,154794883571588	5,22710131534141e-02	3,36834288666371e-01
ENSMUSG00000017286	Glod4	0,712297909726171130	5,816267011490533	5,23330711746367e-02	3,36851518450015e-01
ENSMUSG00000005069	Pex5	0,744466249742630870	4,997090427260653	5,23337371118973e-02	3,36851518450015e-01
ENSMUSG00000099757	BE692007	-1,450333209556588177	1,935437129164705	5,24660630307122e-02	3,37361280373549e-01
ENSMUSG00000064373	Sepp1	0,616802611418248770	6,765577315589481	5,24730755193727e-02	3,37361280373549e-01
ENSMUSG00000026313	Hdac4	-1,082105695956328661	3,262491134201552	5,25089690893017e-02	3,37398696570948e-01
ENSMUSG00000074221	Zfp568	1,250558695551028610	3,106632998409251	5,25450366447461e-02	3,37400188752229e-01
ENSMUSG00000049922	Slc35c1	-0,600985752457141142	6,320585293789146	5,25693493126746e-02	3,37400188752229e-01
ENSMUSG00000057836	Xlr3a	2,154536536685211168	2,637643871780046	5,26580301027872e-02	3,37776123340863e-01
ENSMUSG00000036940	Kdm1a	-1,161719769176400296	5,256208384550915	5,27062152494918e-02	3,37892016505171e-01
ENSMUSG00000025413	Ttc4	0,597483638215740909	5,296871668687434	5,29306540475326e-02	3,39137068965887e-01
ENSMUSG00000004843	Chmp2b	0,603448597188241287	5,316223256253727	5,29916488978329e-02	3,39334080470769e-01
ENSMUSG00000059456	Ptk2b	0,426811326768591792	9,009210077300603	5,30425016677074e-02	3,39389843677649e-01
ENSMUSG00000061371	Zfp873	-1,378321070386200109	2,674669143757351	5,30608597745428e-02	3,39389843677649e-01
ENSMUSG00000005575	Ube2m	-1,392563178103709332	5,609734157011068	5,31104093278571e-02	3,39513209258820e-01
ENSMUSG00000028412	Slc44a1	-0,977256462739763965	7,565178003485163	5,31734300705154e-02	3,39596950435182e-01
ENSMUSG00000022377	Asap1	-0,979580192360592794	4,978181908718856	5,31840486598284e-02	3,39596950435182e-01
ENSMUSG00000020647	Ncoa1	-1,092439014920258078	4,657381064142297	5,33237033935453e-02	3,40135297576715e-01
ENSMUSG00000032127	Vps11	0,445795828279901274	6,673569703750124	5,33289944235173e-02	3,40135297576715e-01
ENSMUSG00000030223	Ptpro	-2,681058532666067862	2,362619172402327	5,34196275009127e-02	3,40519773257238e-01
ENSMUSG00000029326	Enoph1	-1,046533220188571756	3,649927285691338	5,34751917568848e-02	3,40680395411977e-01
ENSMUSG00000030671	Pde3b	-1,465117594157676173	3,433631204367247	5,35626408374889e-02	3,40820436632393e-01
ENSMUSG00000026155	Smap1	-1,007728434394577821	5,651716915121790	5,35759185372575e-02	3,40820436632393e-01
ENSMUSG00000005362	Crbn	0,669992649946121510	6,621058423250517	5,35883100293735e-02	3,40820436632393e-01
ENSMUSG00000034906	Ncaph	-0,948838601085600253	3,763345460265232	5,36193294020027e-02	3,40824507966611e-01
ENSMUSG00000049680	Urgcp	0,523887088040423277	5,847687427918178	5,38007295145881e-02	3,41783909639957e-01
ENSMUSG00000030986	Dhx32	0,556172447261808811	5,511945022668951	5,39108847001020e-02	3,42026353799563e-01
ENSMUSG00000069917	Hba-a2	-0,747068629909368953	8,412222856434273	5,39317462475928e-02	3,42026353799563e-01
ENSMUSG00000026342	Slc35f5	0,739185529119367524	5,096848247607623	5,39482658931530e-02	3,42026353799563e-01
ENSMUSG00000030168	Adipor2	-0,668455408818788066	5,191629962043224	5,39670389043244e-02	3,42026353799563e-01
ENSMUSG00000026770	Il2ra	-1,751448950311597308	1,878408885480826	5,40215427298323e-02	3,42026353799563e-01
ENSMUSG00000028245	Nsmaf	-0,606047437796235822	7,049081116300438	5,40218111179986e-02	3,42026353799563e-01
ENSMUSG00000024283	Wac	-0,790703237761231859	6,841029035448949	5,42595213658782e-02	3,43337603047821e-01
ENSMUSG00000062901	Klhl24	0,686985995409136296	5,935795624954659	5,43047776846263e-02	3,43430271050633e-01
ENSMUSG00000021939	Ctsb	0,397687797673829335	11,000484059167611	5,43397186789415e-02	3,43457635976927e-01
ENSMUSG00000059555	Tor4a	0,431498573276943576	6,962360119478427	5,44403755399615e-02	3,43900097512854e-01
ENSMUSG00000068921	Dap3	-0,549873449554063143	5,245449594855939	5,45156099043419e-02	3,44181557409573e-01
ENSMUSG00000005501	Usp40	1,035079994792108771	4,200135141533049	5,45852894425934e-02	3,44427650312967e-01
ENSMUSG00000042444	Fam63b	-0,684636712628679200	5,803870619522780	5,46263122709335e-02	3,44488412329693e-01
ENSMUSG00000029802	Abcg2	-1,922713154987870654	2,204680980416405	5,46650339473688e-02	3,44488412329693e-01
ENSMUSG00000033405	Nudt15	-1,399280972392797473	2,550651255597291	5,46870364880277e-02	3,44488412329693e-01
ENSMUSG00000032207	Lipc	-1,105543821171988794	4,724638963792875	5,47278405513496e-02	3,44551988297189e-01
ENSMUSG00000030431	Tmem238	-1,882434084523754159	2,241566360051937	5,47741205984015e-02	3,44649948958758e-01
ENSMUSG00000027315	Spint1	2,593078391003782901	2,011627247445387	5,48163977325170e-02	3,44722626771921e-01
ENSMUSG00000035235	Trim13	2,013160544915821415	2,036482168120372	5,48834077460284e-02	3,44852110792237e-01
ENSMUSG00000002068	Ccne1	-0,952337415270035681	4,824157018771074	5,49266672122389e-02	3,44852110792237e-01
ENSMUSG00000026854	Usp20	1,254799378433375745	5,136059061689656	5,49292024231863e-02	3,44852110792237e-01
ENSMUSG00000022865	Cxadr	2,039735721976034810	1,831187966677921	5,49879545219846e-02	3,45027886902766e-01
ENSMUSG00000028578	Caap1	-1,070726660531540420	3,847634015077667	5,51566976686168e-02	3,45893231494808e-01
ENSMUSG00000043004	Gng2	-0,579871606028300901	5,465461772559531	5,52006091405760e-02	3,45975214496157e-01
ENSMUSG00000004266	Ptpn6	0,435396990181903198	7,943134947556191	5,52697458962847e-02	3,46215119603807e-01
ENSMUSG00000022702	Hira	-1,389400650912838708	3,122122087601583	5,53698982841673e-02	3,46648933510085e-01
ENSMUSG00000031706	Rfx1	0,944344996355034327	4,032319725723602	5,54150486102158e-02	3,46738109513670e-01
ENSMUSG00000079017	Ifi27l2a	-0,538906158118386047	5,595689507649827	5,54786270123214e-02	3,46942428345169e-01
ENSMUSG00000009633	G0s2	-2,666221626975993075	2,043378938858548	5,55197189937425e-02	3,47005976262283e-01
ENSMUSG00000025059	Gyk	-0,971171781202581852	3,684891072821475	5,57197154574180e-02	3,47753081738314e-01
ENSMUSG00000006930	Hap1	2,300342507267679526	2,788688712970981	5,57485714689873e-02	3,47753081738314e-01
ENSMUSG00000037960	1110007C09Rik	-1,147120139520991344	3,275418633496340	5,57624573814523e-02	3,47753081738314e-01
ENSMUSG00000026605	Cenpf	-1,594776337739988392	2,771459069600297	5,57632403999667e-02	3,47753081738314e-01
ENSMUSG00000031848	Lsm4	-0,598234459770539129	5,731408173262992	5,58836152795068e-02	3,48218290448656e-01
ENSMUSG00000020029	Nudt4	-0,943820864404762427	5,518423878065308	5,58999145287486e-02	3,48218290448656e-01
ENSMUSG00000031146	Plp2	-0,443196382832671820	7,037300541550680	5,59440354642055e-02	3,48299741327925e-01
ENSMUSG00000032340	Neo1	-1,764630058647726818	2,047957131600424	5,60332447194283e-02	3,48637048036199e-01
ENSMUSG00000043671	Dpy19l3	2,786460867763338456	1,505783925324384	5,60603649752475e-02	3,48637048036199e-01
ENSMUSG00000015944	Gatsl2	1,150881658600665158	4,114720283113634	5,61702306444291e-02	3,49126768753379e-01
ENSMUSG00000041079	Rwdd2b	-1,089661322664561727	3,283027859781660	5,62151074346313e-02	3,49170495925015e-01
ENSMUSG00000022684	Bfar	-0,502499684669171054	6,619780025192630	5,62662021399992e-02	3,49170495925015e-01
ENSMUSG00000073236	2500004C02Rik	-1,385937432472643005	2,597216375259093	5,62789464070019e-02	3,49170495925015e-01
ENSMUSG00000039231	Suv39h1	-0,962623389622948689	4,609200943218046	5,63017583678003e-02	3,49170495925015e-01
ENSMUSG00000037318	Traf3ip3	0,439232590762432151	6,820935699968886	5,63448595744820e-02	3,49244740091776e-01
ENSMUSG00000025474	Tubgcp2	0,638311488817316253	5,166046007009752	5,63972421035433e-02	3,49376399315104e-01
ENSMUSG00000046671	Mtfr1l	0,456055497484823769	6,631324544589578	5,64926833240600e-02	3,49774511154873e-01
ENSMUSG00000020496	Rnf187	-1,219132603364116996	8,297972961848895	5,65530656547188e-02	3,49955236392879e-01
ENSMUSG00000030265	Kras	-1,126558515675705197	5,307884876114477	5,66339597817869e-02	3,50202446949703e-01
ENSMUSG00000089942	Pira2	-1,884165977930314151	2,697375676507907	5,66554453350309e-02	3,50202446949703e-01
ENSMUSG00000020376	Rnf130	-1,509210690306186153	4,721752564692904	5,66952194801556e-02	3,50255323429442e-01
ENSMUSG00000022234	Cct5	-0,371025196520686384	7,907795300317202	5,67699289118521e-02	3,50355965141306e-01
ENSMUSG00000036661	Dennd3	0,509624814447239949	6,382551728805169	5,67748724432295e-02	3,50355965141306e-01
ENSMUSG00000043633	Fam221b	-0,526915848657508845	6,096133005513742	5,68231882186668e-02	3,50355965141306e-01
ENSMUSG00000006676	Usp19	0,487274800663626051	7,324257452661467	5,68478374902850e-02	3,50355965141306e-01
ENSMUSG00000036676	Tmtc3	2,146826787372521306	2,966255510215488	5,68676542046812e-02	3,50355965141306e-01
ENSMUSG00000038141	Tmem181a	0,527359471660332035	5,449263090606736	5,69975864465283e-02	3,50846585920141e-01
ENSMUSG00000039145	Camk1d	-1,049295838771717282	4,465764992572211	5,70443767656676e-02	3,50846585920141e-01
ENSMUSG00000044308	Ubr3	0,581442788611358563	8,016216280337344	5,70543233086532e-02	3,50846585920141e-01
ENSMUSG00000020974	Pole2	-1,308862853716797225	2,830740668079924	5,70723789378962e-02	3,50846585920141e-01
ENSMUSG00000052477	C130026I21Rik	-0,660295172475301673	7,493975595430802	5,71209209465846e-02	3,50952690087477e-01
ENSMUSG00000034341	Wbp2	0,373966803508117673	7,955694349238548	5,72972870674881e-02	3,51843603508566e-01
ENSMUSG00000027605	Acss2	-0,603940150478285309	5,398350916128265	5,73984185105701e-02	3,52271803758253e-01
ENSMUSG00000032350	Gclc	-1,449321791085632638	5,228688155009564	5,75779121518898e-02	3,53180205813041e-01
ENSMUSG00000026708	Cenpl	-0,928987131109153097	4,032088276096310	5,76360935239963e-02	3,53330038083953e-01
ENSMUSG00000028693	Nasp	-0,850932822078638851	4,325126977981999	5,76653266540438e-02	3,53330038083953e-01
ENSMUSG00000028423	Nfx1	0,467051730506930107	6,675660101548114	5,80509659182149e-02	3,55445972934123e-01
ENSMUSG00000047454	Gphn	0,846014193207894949	4,139228862004637	5,80740233878464e-02	3,55445972934123e-01
ENSMUSG00000074476	Spc24	-0,956472781373987946	3,577874954784837	5,81922072681013e-02	3,55969048384293e-01
ENSMUSG00000022253	Nadk2	-1,396088144873160797	4,201018894124478	5,82374669040549e-02	3,55969048384293e-01
ENSMUSG00000032739	Pram1	-1,979992308589178407	3,204081611647718	5,82546726832660e-02	3,55969048384293e-01
ENSMUSG00000057133	Chd6	0,723306511136164287	4,864281660144687	5,83000300362688e-02	3,56052279247087e-01
ENSMUSG00000020267	Hint1	-0,512642385616270735	6,289438378069203	5,83885769540335e-02	3,56399045074702e-01
ENSMUSG00000051185	Fam174a	0,588984151497786268	5,564607215819669	5,84239954233854e-02	3,56421318463818e-01
ENSMUSG00000028889	Yrdc	-1,335180093444942928	5,382688180432273	5,85174992136962e-02	3,56686208579483e-01
ENSMUSG00000034377	Tulp4	0,625477321338325898	4,785103916488848	5,85310018713636e-02	3,56686208579483e-01
ENSMUSG00000015806	Qdpr	-0,500440015692133366	5,919739947376067	5,86182338398612e-02	3,57023868322151e-01
ENSMUSG00000094870	Zfp131	-0,715409708467202643	5,461821968848541	5,87320007593023e-02	3,57522689375264e-01
ENSMUSG00000028849	Map7d1	-1,072766225203520385	4,573638190103709	5,87936469123813e-02	3,57690542033449e-01
ENSMUSG00000037573	Tob1	-0,754705019581688119	4,988306435133514	5,88233398744731e-02	3,57690542033449e-01
ENSMUSG00000022742	Cpox	-0,905046650648693718	6,234824602279540	5,89340490624853e-02	3,58169608034682e-01
ENSMUSG00000022895	Ets2	-0,988853207394947753	3,439661305843661	5,89797093055275e-02	3,58253036653336e-01
ENSMUSG00000021731	Mrps30	-0,850653287968769711	5,170389701855466	5,91152057408019e-02	3,58628373556359e-01
ENSMUSG00000025609	Mkln1	-0,491327716185717467	6,530022372414112	5,91516994284369e-02	3,58628373556359e-01
ENSMUSG00000030255	Sspn	-0,709051284131819393	4,864428361732595	5,91588106114058e-02	3,58628373556359e-01
ENSMUSG00000025027	Xpnpep1	-0,428870238022366290	6,294716602739567	5,92196581365797e-02	3,58628373556359e-01
ENSMUSG00000048833	Slc39a9	0,503554158202834445	6,360189997623111	5,92241394502076e-02	3,58628373556359e-01
ENSMUSG00000042249	Adrbk2	-2,485501468026858785	2,272508321730405	5,92332985292746e-02	3,58628373556359e-01
ENSMUSG00000032410	Xrn1	0,606849829749739778	4,952537084133087	5,92835899181414e-02	3,58739263911342e-01
ENSMUSG00000044134	Fam109a	-1,817249873176198127	3,094233258148902	5,93578835098127e-02	3,58995199512986e-01
ENSMUSG00000010290	AI597479	-0,882759142525446960	3,986295742586654	5,95895944677307e-02	3,60057277548788e-01
ENSMUSG00000034575	Papd7	-2,321480956381841487	2,231664403568452	5,95976793304305e-02	3,60057277548788e-01
ENSMUSG00000041229	Phf8	-0,501326708259355436	5,909208625105561	5,98210309817251e-02	3,61145875716412e-01
ENSMUSG00000041057	Wdr43	-0,444607475214137127	6,541228436004452	5,98422482357438e-02	3,61145875716412e-01
ENSMUSG00000026355	Mcm6	-0,503765303056557645	7,069919240480330	5,98789087701930e-02	3,61172837361718e-01
ENSMUSG00000026914	Psmd14	-0,414617850731060111	6,650451946904909	5,99477189540998e-02	3,61393583528235e-01
ENSMUSG00000055116	Arntl	0,856819596950197049	4,233373939728259	6,00978841250742e-02	3,62104276046836e-01
ENSMUSG00000034663	Bmp2k	-1,101841428512780219	3,779196822839326	6,01341324568757e-02	3,62128197548947e-01
ENSMUSG00000021871	Pnp	-0,723520232245893347	4,950989121620322	6,01903710388664e-02	3,62272410238756e-01
ENSMUSG00000024644	Cndp2	-0,453627163957756874	6,145044822436276	6,02427355448917e-02	3,62393163580772e-01
ENSMUSG00000021703	Serinc5	-0,649487243141375070	7,339136411023602	6,02760375163596e-02	3,62399177329067e-01
ENSMUSG00000031709	Tbc1d9	1,401604765002647746	3,004398644248981	6,04425563544320e-02	3,62749676718831e-01
ENSMUSG00000044052	Ccr10	0,880880768911575518	4,672347156407929	6,04575372491186e-02	3,62749676718831e-01
ENSMUSG00000086158	Ccpg1os	2,474523799930776757	1,492889736184217	6,04911221269984e-02	3,62749676718831e-01
ENSMUSG00000022426	Josd1	0,886157895831895970	5,678546759276992	6,05192959740083e-02	3,62749676718831e-01
ENSMUSG00000058192	Zfp846	-1,130073274463098576	3,916622714966183	6,05231444496492e-02	3,62749676718831e-01
ENSMUSG00000052459	Atp6v1a	-0,554441674190143341	6,327088363364997	6,05541170998287e-02	3,62749676718831e-01
ENSMUSG00000027882	Stxbp3	0,633608036125252627	6,156457118589184	6,05606689093833e-02	3,62749676718831e-01
ENSMUSG00000026618	Iars2	-0,474424917362779586	6,055970010313803	6,08389918815475e-02	3,64222331867173e-01
ENSMUSG00000031533	Mrps31	-0,765848257842820401	4,342714148454717	6,09060287057311e-02	3,64247512933178e-01
ENSMUSG00000026082	Rev1	0,530968528122150785	5,501263885733707	6,09081321207453e-02	3,64247512933178e-01
ENSMUSG00000042129	Rassf4	-0,465173365181327569	6,030017216467356	6,09591897108236e-02	3,64358630455903e-01
ENSMUSG00000015839	Nfe2l2	0,468425386406594479	6,323301797595674	6,11090825897077e-02	3,65060062605927e-01
ENSMUSG00000028689	Ccdc163	1,321721899441946180	2,477803033204315	6,12169310040421e-02	3,65509712045954e-01
ENSMUSG00000035878	Hykk	2,482717029103740369	1,431875048810127	6,13267842292337e-02	3,65970846950943e-01
ENSMUSG00000028159	Dapp1	-0,578582252158935550	5,682054149889765	6,13750914268617e-02	3,66064407611888e-01
ENSMUSG00000042364	Snx18	-1,235137188457378521	4,392993954925351	6,14512798387661e-02	3,66161441835056e-01
ENSMUSG00000046806	3110062M04Rik	0,661962496840209691	4,658030873516919	6,14679466644353e-02	3,66161441835056e-01
ENSMUSG00000020589	Fam49a	-1,102086654339339944	3,509546262183350	6,14892732344456e-02	3,66161441835056e-01
ENSMUSG00000001855	Nup214	0,615074621738709637	5,570064751312751	6,15410607048081e-02	3,66275416470685e-01
ENSMUSG00000051504	Siglech	-1,544843543972483912	2,490557141380064	6,16262137952717e-02	3,66587747915776e-01
ENSMUSG00000033182	Kbtbd12	0,862293487759424826	4,259624533741714	6,16942795625962e-02	3,66798157081487e-01
ENSMUSG00000090946	Ccdc71l	-1,412079535587174473	5,096897271191040	6,17347407004096e-02	3,66844309278546e-01
ENSMUSG00000092274	Neat1	0,433558719302733597	7,515556986372458	6,18070360073791e-02	3,66909861820052e-01
ENSMUSG00000022570	Tsta3	0,513646497334595331	5,522477761255656	6,19247504628869e-02	3,66909861820052e-01
ENSMUSG00000052305	Hbb-bs	-0,694625005230838255	8,582858321303389	6,19266077894413e-02	3,66909861820052e-01
ENSMUSG00000001918	Slc1a5	-0,408094313666057029	8,287262576194863	6,19485818470676e-02	3,66909861820052e-01
ENSMUSG00000053347	Zfp943	0,950929129753437907	4,521126234930083	6,19503238514070e-02	3,66909861820052e-01
ENSMUSG00000034509	Mad2l1bp	-0,642037309374970389	4,924955724805136	6,19666705669151e-02	3,66909861820052e-01
ENSMUSG00000043931	Gimap7	-0,645062037877584871	5,451565101020696	6,19986370296011e-02	3,66909861820052e-01
ENSMUSG00000041429	Nthl1	-1,267638730713223083	3,213095665130720	6,20074068999750e-02	3,66909861820052e-01
ENSMUSG00000028524	Sgip1	2,272595497264171982	1,073489683667649	6,22529326496718e-02	3,68168503635566e-01
ENSMUSG00000026361	Cdc73	-0,956687356712050185	4,791408805027260	6,22931387021345e-02	3,68212182876315e-01
ENSMUSG00000028138	Adh5	-0,427109602190082871	6,816877350683828	6,24851490057942e-02	3,69152652288575e-01
ENSMUSG00000063286	Gm8995	0,524202527065419699	6,475028800163502	6,26624748613591e-02	3,70005423931362e-01
ENSMUSG00000005886	Ncoa2	0,443478156273192536	6,300793158656483	6,27068661984348e-02	3,70072767953835e-01
ENSMUSG00000020475	Pgam2	0,737729014404905903	5,127312234811533	6,29510008469964e-02	3,71318232651132e-01
ENSMUSG00000003382	Etv3	0,544381054681685406	6,327834378299118	6,31328675947652e-02	3,71776487587166e-01
ENSMUSG00000022438	Parvb	1,625553937038176855	1,160585631339433	6,31829115604894e-02	3,71776487587166e-01
ENSMUSG00000059994	Fcrl1	-1,010020552391986737	5,463421016785283	6,32573966627717e-02	3,71776487587166e-01
ENSMUSG00000024944	Arl2	0,734442751864934573	4,484590940270503	6,32658386556360e-02	3,71776487587166e-01
ENSMUSG00000031393	Mecp2	0,884455609666853104	4,198986422784019	6,32878501582848e-02	3,71776487587166e-01
ENSMUSG00000030528	Blm	-1,283100737057609741	2,320912325115406	6,32977528325926e-02	3,71776487587166e-01
ENSMUSG00000055531	Cpsf6	-0,501338614068964628	6,521857752412990	6,33055144913501e-02	3,71776487587166e-01
ENSMUSG00000020109	Dnajb12	0,663964402667569509	5,354785253593390	6,33361771090249e-02	3,71776487587166e-01
ENSMUSG00000003813	Rad23a	0,409238074069449620	6,936179640936537	6,33466923864003e-02	3,71776487587166e-01
ENSMUSG00000027130	Slc12a6	0,501584742250320348	7,097842271965680	6,33600716879100e-02	3,71776487587166e-01
ENSMUSG00000021179	Nrde2	1,342650041567992281	3,925140462324169	6,34738787812765e-02	3,72249579742364e-01
ENSMUSG00000031311	Nono	-0,370468295963511773	7,562282218479857	6,37011124615713e-02	3,73387032761948e-01
ENSMUSG00000105677	RP24-500I24.4	2,077175759915959929	1,185396975155816	6,38336634492643e-02	3,73724624064484e-01
ENSMUSG00000020571	Pdia6	-0,509521502681589911	11,181245637830495	6,38788027813853e-02	3,73724624064484e-01
ENSMUSG00000020038	Cry1	-0,781971166343995883	4,700389786352586	6,38955641059962e-02	3,73724624064484e-01
ENSMUSG00000074272	Ceacam1	-0,462107048301019174	6,490350703515039	6,39121522360307e-02	3,73724624064484e-01
ENSMUSG00000020097	Sgpl1	0,856809803556842664	7,591254163933534	6,39252654942281e-02	3,73724624064484e-01
ENSMUSG00000005534	Insr	0,983017732520989784	3,427093067842728	6,41284375473556e-02	3,74717156689470e-01
ENSMUSG00000029238	Clock	0,969579145815665067	4,227347631226840	6,43987525928773e-02	3,75210263070196e-01
ENSMUSG00000028702	Rad54l	-1,169494568667532874	2,976308845050119	6,44097813269124e-02	3,75210263070196e-01
ENSMUSG00000026269	Rnpepl1	-1,193254857272656455	5,775891460199140	6,44438852239611e-02	3,75210263070196e-01
ENSMUSG00000063273	Naa15	-0,639764721848014473	5,465738421737875	6,44645953219774e-02	3,75210263070196e-01
ENSMUSG00000010205	Raver1	0,448629118151050610	6,086946102083871	6,44671002554951e-02	3,75210263070196e-01
ENSMUSG00000025218	Poll	0,942144569329426473	4,200125252675468	6,44729243429511e-02	3,75210263070196e-01
ENSMUSG00000020456	Ogdh	0,508738069732907583	8,397234183863826	6,44729897526527e-02	3,75210263070196e-01
ENSMUSG00000059013	Sh2d3c	-0,550622888229192919	6,482219572281996	6,44803803546963e-02	3,75210263070196e-01
ENSMUSG00000102097	A930006L05Rik	1,859426275525460248	1,571612714433336	6,45385352809404e-02	3,75353979946537e-01
ENSMUSG00000025268	Maged2	0,974819779315705404	4,634005861624583	6,46949512364886e-02	3,75748330070748e-01
ENSMUSG00000034853	Acot11	2,525488643881062867	2,847375960981349	6,47001557541722e-02	3,75748330070748e-01
ENSMUSG00000037818	3110057O12Rik	-1,216505890979083793	2,922390948295262	6,47068164450206e-02	3,75748330070748e-01
ENSMUSG00000027828	Ssr3	-0,429210135251492764	9,738660316521347	6,53430718336186e-02	3,79188520350880e-01
ENSMUSG00000031504	Rab20	0,849621792484192007	4,684953225701182	6,53851678691595e-02	3,79188520350880e-01
ENSMUSG00000022900	Ildr1	-0,717365087341467422	4,765589795229563	6,54006405988905e-02	3,79188520350880e-01
ENSMUSG00000068101	Cenpm	-1,137584405250390285	3,336676835968709	6,54800920849666e-02	3,79437857533716e-01
ENSMUSG00000031642	Sh3rf1	2,103603863339970736	0,706358083389748	6,55148244540342e-02	3,79437857533716e-01
ENSMUSG00000038264	Sema7a	1,938819453128111547	2,071852017414507	6,55451081112703e-02	3,79437857533716e-01
ENSMUSG00000042331	Specc1	-2,535350791524148217	2,570014107166667	6,57460542150768e-02	3,79838802815279e-01
ENSMUSG00000040350	Trim7	0,917572044349817650	4,618322205925599	6,57814353959940e-02	3,79838802815279e-01
ENSMUSG00000037750	Fam222b	0,553972466196649638	5,135418896032087	6,57911426649272e-02	3,79838802815279e-01
ENSMUSG00000002257	Def6	-0,560327195451553295	5,137465480726249	6,58039744887052e-02	3,79838802815279e-01
ENSMUSG00000034218	Atm	1,095466784619406386	3,660634272018356	6,58409111027513e-02	3,79838802815279e-01
ENSMUSG00000028614	Ndc1	-0,739179013384637651	4,329601566695853	6,58473595935631e-02	3,79838802815279e-01
ENSMUSG00000027255	Arfgap2	0,440998606701192841	6,166520005158297	6,58513656721382e-02	3,79838802815279e-01
ENSMUSG00000104003	Dnah14	-0,692432877438141636	4,464576010077201	6,58921789142864e-02	3,79878908139455e-01
ENSMUSG00000032178	Ilf3	0,631936065231960664	4,785033822286719	6,59548535599808e-02	3,80031019948092e-01
ENSMUSG00000048000	Gigyf2	0,788241390882359783	6,049070535375390	6,59863113342439e-02	3,80031019948092e-01
ENSMUSG00000026820	Ptges2	-0,743477979761392516	4,977914702003098	6,60803102394647e-02	3,80377116765805e-01
ENSMUSG00000023923	Tbc1d5	0,937136781576146882	4,019291253400961	6,62045707484963e-02	3,80837520721470e-01
ENSMUSG00000029064	Gnb1	-1,021067219454736552	6,769201874535640	6,62485053923099e-02	3,80837520721470e-01
ENSMUSG00000022385	Gtse1	-1,528865485392971735	2,347731612355817	6,62621303546047e-02	3,80837520721470e-01
ENSMUSG00000067586	S1pr3	1,906981255618303228	0,801887261444352	6,63309971661759e-02	3,81038124530121e-01
ENSMUSG00000029427	Zcchc8	-0,652678934389083087	4,812537046831714	6,64363284364031e-02	3,81447885735929e-01
ENSMUSG00000004698	Hdac9	0,850546772543462781	4,272876135394220	6,65101412022857e-02	3,81676355063142e-01
ENSMUSG00000030019	Fbxl14	-1,090195927990762259	4,220717824319132	6,66861096179347e-02	3,82398302439300e-01
ENSMUSG00000032258	Lca5	0,752329108572485694	4,335149592361226	6,67041160418673e-02	3,82398302439300e-01
ENSMUSG00000038500	Prr3	1,103309420760618220	2,970825037089184	6,68464279833862e-02	3,82867952032016e-01
ENSMUSG00000029014	Dnajc2	-0,579415782830078219	5,285406051765698	6,68542934335252e-02	3,82867952032016e-01
ENSMUSG00000029291	Rufy3	-0,865339072952869048	4,631234062019917	6,70031833430755e-02	3,83524854043859e-01
ENSMUSG00000029217	Tec	0,484356093379093799	6,139275978027888	6,72160934103124e-02	3,84276178159313e-01
ENSMUSG00000042694	Obfc1	-1,328258349431086893	3,394667639818852	6,72316532137047e-02	3,84276178159313e-01
ENSMUSG00000042608	Stk40	0,562608069192104487	5,451399828163026	6,72371991912588e-02	3,84276178159313e-01
ENSMUSG00000039568	Ubald1	0,577756517039385464	5,027149874632266	6,76300570477942e-02	3,86295171011281e-01
ENSMUSG00000024078	Ttc27	0,916731660869331666	3,849295344416359	6,76593289096325e-02	3,86295171011281e-01
ENSMUSG00000065037	Rn7sk	-1,372969792031766278	2,742077696887309	6,76943469336510e-02	3,86298513859934e-01
ENSMUSG00000097343	9030407P20Rik	2,310663210291450387	1,280476577595557	6,77651712015719e-02	3,86506078144604e-01
ENSMUSG00000036912	Piwil4	2,230401889084222322	2,022675965379982	6,79895161203112e-02	3,87588608411469e-01
ENSMUSG00000024965	Fermt3	-0,356111305773411824	7,893127134626075	6,80376450678982e-02	3,87665992898299e-01
ENSMUSG00000022488	Nckap1l	-0,374582254122498459	7,165148943217283	6,81595470656643e-02	3,88163430725730e-01
ENSMUSG00000036977	Anapc10	-0,959454106024099418	3,763238973270481	6,82437519728289e-02	3,88409409043909e-01
ENSMUSG00000009090	Ap1b1	0,500301597508414853	6,496254959351226	6,82719809817798e-02	3,88409409043909e-01
ENSMUSG00000059923	Grb2	-0,777893166667780633	6,522143399665419	6,83279365018577e-02	3,88477724550463e-01
ENSMUSG00000078584	AU022252	1,153246318264214088	3,529032603377703	6,83532425583933e-02	3,88477724550463e-01
ENSMUSG00000029720	Gm20605	0,786928760788349613	5,489064781708474	6,84601959283773e-02	3,88888576263527e-01
ENSMUSG00000036896	C1qc	-1,858368805464695628	3,559875464069365	6,84965941618467e-02	3,88891605218354e-01
ENSMUSG00000059325	Hopx	-1,245674229397589761	2,483012271238328	6,85300564681955e-02	3,88891605218354e-01
ENSMUSG00000086429	Gt(ROSA)26Sor	-0,714273885962952382	4,667552976408009	6,89608106074900e-02	3,91138187161492e-01
ENSMUSG00000015714	Cers2	0,406716218561525789	9,136770964988974	6,90315329128927e-02	3,91269528358032e-01
ENSMUSG00000072919	Noxred1	-1,286138713864416472	2,446038515582043	6,90537183482399e-02	3,91269528358032e-01
ENSMUSG00000022021	Diap3	-1,596581314524765149	1,752464962003649	6,90949661573470e-02	3,91305616011750e-01
ENSMUSG00000034993	Vat1	1,340379350533392744	2,058059129557752	6,92276082733464e-02	3,91671064803515e-01
ENSMUSG00000055717	Slain1	-1,348549528260634567	4,754079829013856	6,92293182552251e-02	3,91671064803515e-01
ENSMUSG00000057278	Snrpg	-0,588750333424155947	5,299669299016465	6,94883835956445e-02	3,92870536648371e-01
ENSMUSG00000046805	Mpeg1	-1,457316443603541067	4,031400364261345	6,95395464476309e-02	3,92870536648371e-01
ENSMUSG00000091367	Gm17711	-2,238858991943462939	1,265209051921842	6,95463843286981e-02	3,92870536648371e-01
ENSMUSG00000028874	Fgr	-0,797375378747948282	4,767470733829702	6,97457990174658e-02	3,93798751473049e-01
ENSMUSG00000036285	Noa1	-0,950751957309434292	3,943686172115432	6,97840206134196e-02	3,93816361801788e-01
ENSMUSG00000067338	Tuba3b	2,257725022074423826	1,820059947733413	6,98707638728259e-02	3,94107641975482e-01
ENSMUSG00000019920	Lims1	-0,388191488391498807	7,088654807826483	7,00089897658508e-02	3,94688872453809e-01
ENSMUSG00000010936	Vac14	-0,530902493338768378	6,083009180782446	7,00876690582865e-02	3,94933982503725e-01
ENSMUSG00000053390	Zfp952	1,360237001871021478	4,242172227795709	7,01233411720575e-02	3,94936628819936e-01
ENSMUSG00000034724	Cnot6l	-0,503301988996266880	5,404488625689694	7,02397244369268e-02	3,95200417123351e-01
ENSMUSG00000044583	Tlr7	-0,870468780233111583	4,766297270118511	7,02406303363902e-02	3,95200417123351e-01
ENSMUSG00000026638	Irf6	1,575147856517737477	4,280501576593069	7,02800838359139e-02	3,95224190754445e-01
ENSMUSG00000073125	Xlr3b	0,864792851922113193	3,960312406227672	7,03880374851727e-02	3,95454104854167e-01
ENSMUSG00000002984	Tomm40	-0,512751612310998528	5,691677906819627	7,03914651389403e-02	3,95454104854167e-01
ENSMUSG00000027332	Ivd	0,483438462493895993	6,338511831019090	7,04589907889946e-02	3,95635344175040e-01
ENSMUSG00000048732	Klhl11	1,722963275206884193	0,780322202846944	7,05403696222308e-02	3,95790293097313e-01
[truncated: 9,220 more rows]
